# Supplementary material for: Identification of the mRNA targets of tRNA-specific regulation using genome-wide simulation of translation
Source: Nucleic Acids Res. 2016 Jul 12;44(19):9231–44. doi: 10.1093/nar/gkw630 (PMC5100601; doi:10.1093/nar/gkw630)
Supplement: SUPPLEMENTARY DATA [file supp_gkw630_nar-01103-n-2016-File012.xls]

## Sheet: Results
				WILD-TYPE					Depleted tRNA Ala GCT/GCC [Gene Copy No. = 11]					Depleted tRNA Ala GCA/GCG [Gene Copy No.=6]					Depleted tRNA Arg AGG [GCN=1]					Depleted tRNA Arg CGA/T/C [GCN=7]					Depleted tRNA Arg AGA [GCN=12]					Depleted tRNA Arg CGG [GCN=1]					Depleted tRNA Asn AAC/T [GCN=11]					Depleted tRNA Asp GAT/C [GCN=16]					Depleted tRNA CysTGT/C [GCN=4]
ref	Gene name	Initiation rate (alpha)	Rho [ribosomes / length of ORF (in codons)]	Standard deviation Rho	J [translation rate]	Standard deviation J	Rho [ribosomes / length of ORF (in codons)]	Standard deviation Rho	J [translation rate]	(J mutant) / (J wild-type)	Std dev J	Rho [ribosomes / length of ORF (in codons)]	Standard deviation Rho	J [translation rate]	(J mutant) / (J wild-type)	Std dev J	Rho [ribosomes / length of ORF (in codons)]	Standard deviation Rho	J [translation rate]	(J mutant) / (J wild-type)	Std dev J	Rho [ribosomes / length of ORF (in codons)]	Standard deviation Rho	J [translation rate]	(J mutant) / (J wild-type)	Std dev J	Rho [ribosomes / length of ORF (in codons)]	Standard deviation Rho	J [translation rate]	(J mutant) / (J wild-type)	Std dev J	Rho [ribosomes / length of ORF (in codons)]	Standard deviation Rho	J [translation rate]	(J mutant) / (J wild-type)	Std dev J	Rho [ribosomes / length of ORF (in codons)]	Standard deviation Rho	J [translation rate]	(J mutant) / (J wild-type)	Std dev J	Rho [ribosomes / length of ORF (in codons)]	Standard deviation Rho	J [translation rate]	(J mutant) / (J wild-type)	Std dev J	Rho [ribosomes / length of ORF (in codons)]	Standard deviation Rho	J [translation rate]
2993	YIL152W	0.2374	0.0382128	0.000943632	0.152617	0.000876474	0.0392766	0.000888938	0.1534	1.00513	0.000971461	0.0399149	0.000981633	0.153567	1.00622	0.000967104	0.0309787	0.000729649	0.121517	0.796222	0.000775543	0.0431915	0.00102688	0.153417	1.00524	0.000913251	0.0365106	0.000849238	0.150983	0.989293	0.00083604	0.0392766	0.00093552	0.154117	1.00983	0.000905484	0.0411064	0.000957702	0.154083	1.00961	0.000913251	0.0399574	0.000895234	0.1534	1.00513	0.000972044	0.0377021	0.000878832	0.153817
370	YBR135W	0.24918	0.0467333	0.00164259	0.188	0.00122999	0.043	0.00142651	0.181567	0.965782	0.00105533	0.0472667	0.00139345	0.18785	0.999202	0.00121895	0.0711333	0.00150594	0.1683	0.895213	0.000735742	0.045	0.00140085	0.185917	0.98892	0.00123284	0.0440667	0.00145646	0.184383	0.980761	0.0010681	0.0448667	0.00139592	0.180883	0.962144	0.00114192	0.0445333	0.00127726	0.188783	1.00416	0.00125595	0.0466	0.00149214	0.1873	0.996277	0.00126314	0.0436	0.00165339	0.185817
3367	YJR086W	0.35065	0.0488182	0.00116628	0.195333	0.000819227	0.0515455	0.00117636	0.195883	1.00282	0.00072896	0.0512727	0.00115074	0.196233	1.00461	0.000792363	0.0558182	0.00118326	0.179617	0.919543	0.00072012	0.0470909	0.00110483	0.18805	0.962715	0.000805289	0.0492727	0.00113346	0.194517	0.995823	0.000703573	0.0485455	0.00119178	0.194583	0.99616	0.000802229	0.0564545	0.00130055	0.192317	0.98456	0.000749449	0.0509091	0.00107088	0.195817	1.00248	0.000780061	0.0678182	0.00161898	0.194617
3609	YKL159C	0.56325	0.050237	0.000988069	0.224033	0.000846512	0.0506635	0.000973335	0.224	0.999853	0.000770742	0.0545024	0.00123079	0.223933	0.999554	0.000793399	0.0639336	0.00077634	0.181467	0.810001	0.00066845	0.0518957	0.000955945	0.2232	0.996282	0.00082909	0.0519905	0.000906933	0.224	0.999853	0.000764836	0.081327	0.000336606	0.173633	0.775033	0.000769778	0.0496682	0.000901928	0.212717	0.94949	0.000829765	0.0498104	0.000939306	0.213517	0.95306	0.000737633	0.0572512	0.00108466	0.21995
3953	YLR104W	0.39242	0.0553435	0.00131025	0.23105	0.000948353	0.0562595	0.00126538	0.228717	0.989903	0.000890461	0.0571756	0.00124089	0.225033	0.973958	0.000886034	0.0716794	0.00188209	0.216317	0.936235	0.000900412	0.0489313	0.00114936	0.212	0.91755	0.000912514	0.0552672	0.00140546	0.2287	0.989829	0.00109092	0.0552672	0.00123429	0.227633	0.985211	0.000950897	0.0599237	0.001221	0.22685	0.981822	0.00098363	0.0584733	0.00119065	0.227633	0.985211	0.0007861	0.0705344	0.000794763	0.182267
725	YDL012C	0.16436	0.031215	0.00164715	0.134467	0.00120905	0.0314019	0.00138433	0.133183	0.990451	0.00109443	0.0352336	0.00167736	0.138433	1.02949	0.00132897	0.0328037	0.00147759	0.135933	1.0109	0.00112715	0.031215	0.00138883	0.135833	1.01016	0.00108282	0.0329907	0.00143451	0.13575	1.00954	0.0011259	0.034486	0.00151453	0.1364	1.01438	0.00121672	0.0351402	0.00151114	0.134633	1.00123	0.00121576	0.0302804	0.00137529	0.132017	0.98178	0.00120915	0.0404673	0.00203372	0.138783
6031	YPL229W	0.13425	0.0256311	0.00095605	0.112033	0.00109248	0.0247087	0.000808972	0.108283	0.966528	0.00107414	0.0257282	0.000873026	0.109883	0.980809	0.00114682	0.0265534	0.000956993	0.109333	0.9759	0.00123712	0.0242233	0.000886676	0.10975	0.979622	0.000931685	0.0242233	0.000957093	0.107783	0.962065	0.00120674	0.0233981	0.00092356	0.107917	0.963261	0.00103761	0.025534	0.0008843	0.106033	0.946444	0.00106388	0.0259709	0.000902479	0.109283	0.975454	0.00105626	0.0240291	0.000872682	0.107867
1917	YFR008W	0.1382	0.0223077	0.000810569	0.1119	0.000990271	0.0224434	0.000716636	0.1105	0.987489	0.00107309	0.0239367	0.000768336	0.111467	0.99613	0.000863779	0.028733	0.00102074	0.11055	0.987936	0.00103177	0.0224887	0.000851297	0.109717	0.980492	0.000944879	0.0220362	0.000769314	0.11185	0.999553	0.00107899	0.0241176	0.000860085	0.111633	0.997614	0.00104972	0.0235294	0.000725559	0.110133	0.984209	0.000954615	0.020724	0.000762563	0.110783	0.990018	0.00106086	0.0228959	0.000796438	0.111233
3860	YLR012C	0.75179	0.050101	0.000988379	0.26585	0.000724295	0.0509091	0.00113543	0.264967	0.996679	0.000707864	0.0516162	0.000876452	0.2663	1.00169	0.000810036	0.0612121	0.00106835	0.237633	0.893861	0.000881609	0.0515152	0.000918274	0.2665	1.00244	0.00078224	0.0516162	0.000988116	0.265433	0.998431	0.000758742	0.0477778	0.000899431	0.265533	0.998808	0.000742224	0.0517172	0.00115686	0.2653	0.997931	0.000857555	0.0524242	0.00105733	0.264967	0.996679	0.000803501	0.0512121	0.000806686	0.253967
4405	YML077W	0.29458	0.0401258	0.00111412	0.19105	0.00104096	0.0396855	0.00118065	0.192533	1.00776	0.00120661	0.0384906	0.00101359	0.190533	0.997294	0.00108109	0.0336478	0.000844593	0.163517	0.855886	0.000886966	0.038239	0.00109917	0.192617	1.0082	0.00119665	0.0401887	0.0011983	0.191583	1.00279	0.00104523	0.0444654	0.00123923	0.18865	0.987438	0.000893905	0.0433333	0.00109996	0.191783	1.00384	0.00107408	0.0385535	0.00092348	0.188667	0.987527	0.0010666	0.0377358	0.000963455	0.173267
443	YBR206W	2.05485	0.0637383	0.000909204	0.2381	0.000526492	0.0646729	0.000950417	0.237717	0.998391	0.00053112	0.0670093	0.00081268	0.22975	0.964931	0.00045071	0.0674766	0.000713719	0.1871	0.785804	0.000817017	0.0604673	0.000838585	0.226883	0.95289	0.000670725	0.0646729	0.000902317	0.236467	0.993142	0.000561533	0.0647664	0.000917741	0.236267	0.992302	0.000526007	0.0673832	0.000888533	0.234517	0.984952	0.000519597	0.0642056	0.000931236	0.235717	0.989992	0.000490968	0.0562617	0.000854638	0.199217
651	YCR040W	0.62905	0.0618857	0.00117175	0.298017	0.00099816	0.0617714	0.00112723	0.287233	0.963814	0.000973006	0.0666857	0.00107383	0.288367	0.967619	0.000824393	0.0596571	0.000684512	0.206333	0.692353	0.000784952	0.0653143	0.000849309	0.279667	0.938426	0.000696164	0.0624571	0.00103657	0.29725	0.997426	0.000856892	0.0609714	0.00100657	0.297333	0.997705	0.000956786	0.0720571	0.000912251	0.28495	0.956154	0.000635042	0.0630857	0.00113965	0.295883	0.992839	0.000902349	0.0622857	0.00100141	0.290717
293	YBR062C	0.34322	0.0423889	0.000951191	0.212633	0.00101491	0.0416667	0.000963836	0.210817	0.991459	0.000932938	0.0445	0.000885489	0.210517	0.990049	0.00101533	0.0360556	0.000720811	0.17825	0.838299	0.000877805	0.0466667	0.000981642	0.2098	0.986677	0.000986905	0.0423333	0.00092134	0.20945	0.985031	0.000981946	0.0423889	0.000907132	0.212383	0.998824	0.00106268	0.0427778	0.000953984	0.211667	0.995457	0.000945463	0.0444444	0.00107064	0.209333	0.98448	0.000846452	0.0510556	0.00106384	0.215383
4652	YMR175W	0.84159	0.0650633	0.00114391	0.39625	0.000845572	0.0632911	0.0012264	0.374067	0.944018	0.00104873	0.0678481	0.00139503	0.395417	0.997898	0.000921592	0.0629114	0.000930051	0.263733	0.665572	0.00113586	0.0655696	0.00141666	0.396617	1.00093	0.000861537	0.0650633	0.00136542	0.39645	1.0005	0.000701701	0.065443	0.00115861	0.39755	1.00328	0.000901721	0.0636709	0.00117819	0.34795	0.878107	0.000851744	0.066962	0.00117597	0.356067	0.898592	0.000759451	0.064557	0.0013226	0.397433
6186	YPR100W	0.51341	0.0736429	0.00150894	0.285917	0.000688128	0.0708571	0.00167873	0.276683	0.967704	0.000950096	0.0665714	0.00130222	0.262467	0.917983	0.000853281	0.0792143	0.0012163	0.153483	0.53681	0.000624983	0.0602143	0.00130372	0.256417	0.896823	0.000920669	0.0742857	0.00132253	0.2831	0.990147	0.000807035	0.074	0.00147342	0.28585	0.999766	0.000686115	0.0673571	0.00139999	0.2648	0.926143	0.000815163	0.0750714	0.00149438	0.2831	0.990147	0.000700231	0.0659286	0.0011124	0.2683
4743	YMR264W	1.48978	0.0543842	0.000667286	0.254667	0.000694534	0.0563547	0.000646173	0.251283	0.986712	0.000663588	0.0558128	0.000652787	0.250417	0.983312	0.000597287	0.0647783	0.000533022	0.1682	0.66047	0.000677462	0.0544828	0.000608685	0.247683	0.972576	0.000669981	0.0537438	0.000645311	0.248283	0.974932	0.000626505	0.0537438	0.00066048	0.254517	0.999411	0.000777805	0.0603448	0.000598657	0.2473	0.971072	0.000572777	0.0569951	0.000715055	0.249267	0.978796	0.000715961	0.0559606	0.000684141	0.25465
5344	YOL108C	0.8895	0.0719205	0.00087741	0.286083	0.000572576	0.0730464	0.000735561	0.283933	0.992485	0.000528373	0.0737748	0.000851528	0.276967	0.968135	0.000635008	0.0562252	0.000953071	0.159	0.555783	0.000806677	0.0698675	0.000884294	0.279367	0.976524	0.000535438	0.073245	0.000945174	0.285	0.996214	0.000559369	0.0799338	0.000764205	0.195283	0.68261	0.000850478	0.0709934	0.000877716	0.2763	0.965804	0.00055304	0.0724503	0.00101811	0.276983	0.968191	0.000551559	0.074106	0.00092059	0.28575
501	YBR262C	0.55467	0.0641509	0.00143256	0.274217	0.000771645	0.0619811	0.0013014	0.27215	0.992462	0.000827932	0.0585849	0.00132244	0.25605	0.93375	0.000861274	0.080566	0.00070568	0.174083	0.634837	0.000824185	0.0666038	0.0012772	0.262517	0.957333	0.000663434	0.0615094	0.0015686	0.265683	0.968879	0.000821333	0.0660377	0.00135436	0.273567	0.99763	0.000868928	0.0699057	0.00124316	0.269233	0.981825	0.000769056	0.0691509	0.00124286	0.2627	0.958	0.000680426	0.0621698	0.00141403	0.27205
4105	YLR254C	0.5881	0.0582011	0.000641334	0.24055	0.000651606	0.0561376	0.000627353	0.234667	0.975544	0.000699818	0.0587302	0.000742475	0.239683	0.996396	0.000627517	0.0787831	0.00048334	0.1463	0.60819	0.000755733	0.0597884	0.000707004	0.239283	0.994733	0.000577446	0.0569312	0.000717511	0.23935	0.995011	0.000635684	0.0546032	0.000728415	0.239067	0.993835	0.000626444	0.0605291	0.000624729	0.2304	0.957805	0.000641995	0.0574074	0.000714539	0.233183	0.969374	0.000612617	0.0587831	0.000613542	0.237267
986	YDR016C	0.41522	0.0609574	0.00128819	0.2399	0.000773979	0.0598936	0.00126832	0.232933	0.970959	0.000967719	0.0645745	0.00121816	0.239	0.996248	0.00088508	0.0551064	0.00103495	0.18185	0.758024	0.0007762	0.0611702	0.00138762	0.239783	0.999512	0.000937532	0.0606383	0.00136348	0.238983	0.996178	0.000887605	0.0610638	0.00132151	0.239867	0.999862	0.000989315	0.0607447	0.00126504	0.21795	0.908504	0.000804162	0.0618085	0.00128676	0.234333	0.976794	0.00087833	0.062234	0.00137087	0.238583
5481	YOR077W	0.33473	0.0489655	0.000986171	0.220717	0.00106826	0.0496121	0.00118677	0.219383	0.993956	0.0010763	0.0424569	0.000976232	0.194283	0.880236	0.00110939	0.0528879	0.000748703	0.16895	0.76546	0.000688243	0.0496121	0.000891207	0.20915	0.947594	0.00112845	0.0478017	0.000940066	0.21855	0.990182	0.0012948	0.0730603	0.00104923	0.188717	0.855018	0.000830175	0.0531034	0.00123128	0.221733	1.0046	0.00108945	0.0465517	0.000963773	0.206767	0.936797	0.00116121	0.0462069	0.000819363	0.207583
4134	YLR281C	0.43487	0.0706452	0.00127161	0.196467	0.000536232	0.0712903	0.00116348	0.192583	0.980231	0.000561581	0.0743226	0.00110394	0.176067	0.896166	0.000567677	0.0311613	0.000787722	0.1194	0.607736	0.0006886	0.0842581	0.000781036	0.173417	0.882677	0.000473405	0.069871	0.0011327	0.194767	0.991347	0.000555311	0.0763871	0.000718148	0.134417	0.684171	0.00055447	0.0707742	0.00111532	0.193433	0.984557	0.000516602	0.0695484	0.00116423	0.196067	0.997964	0.000491121	0.0685161	0.00124257	0.1956
4069	YLR218C	0.71286	0.0732	0.00130917	0.284567	0.000786979	0.0731333	0.0013004	0.282883	0.994082	0.000722477	0.0797333	0.00108131	0.273167	0.959939	0.000507011	0.0912667	0.000473253	0.184033	0.646712	0.000874507	0.0745333	0.00142653	0.282683	0.993379	0.00061851	0.0724	0.00125989	0.28545	1.0031	0.000801338	0.0722667	0.00130132	0.285433	1.00304	0.000733675	0.0774667	0.00126621	0.277583	0.975457	0.00061873	0.0802	0.00125424	0.280317	0.985065	0.000551045	0.0812	0.000900344	0.248883
4113	YLR262C	0.45734	0.0502791	0.00082102	0.26105	0.0010577	0.0522326	0.00104179	0.259967	0.995851	0.000996821	0.053907	0.000960756	0.260117	0.996426	0.00103921	0.0690698	0.000999667	0.24115	0.923769	0.00104179	0.0478605	0.000930885	0.2605	0.997893	0.00109944	0.0493488	0.000863475	0.25335	0.970504	0.00112719	0.0487907	0.000865007	0.2601	0.996361	0.00107053	0.0549302	0.0010157	0.260183	0.996679	0.0011225	0.0521395	0.000914136	0.25395	0.972802	0.000911163	0.0925581	0.00130791	0.2411
3065	YJL003W	0.66462	0.0519492	0.000973417	0.24085	0.000730141	0.0525424	0.000990912	0.242083	1.00512	0.000780381	0.0555932	0.000985871	0.232817	0.966647	0.00060732	0.070678	0.00152755	0.1576	0.654349	0.000790106	0.0583051	0.00112448	0.239183	0.993079	0.000682803	0.0522881	0.00106267	0.235067	0.975989	0.000811902	0.0536441	0.00101325	0.2416	1.00311	0.000771448	0.0548305	0.00108586	0.241017	1.00069	0.000688754	0.0566102	0.000928927	0.241333	1.00201	0.000727226	0.0567797	0.000987208	0.237733
245	YBR016W	0.09932	0.0230469	0.00119354	0.08905	0.00113665	0.0209375	0.00119095	0.0882333	0.990829	0.00114226	0.0217969	0.00127877	0.0904667	1.01591	0.00132881	0.0225781	0.00117524	0.0894	1.00393	0.0011941	0.0225781	0.001121	0.0899	1.00955	0.00117528	0.0221875	0.00120053	0.0929	1.04323	0.000933887	0.0225	0.00117197	0.0875167	0.982782	0.00111988	0.0245313	0.00134858	0.08995	1.01011	0.00106672	0.0219531	0.00102099	0.0901833	1.01273	0.00115044	0.0246875	0.00123631	0.08945
3205	YJL144W	0.45708	0.0461538	0.00111588	0.197667	0.000608394	0.0465385	0.000918538	0.197233	0.997804	0.000698692	0.0464423	0.00102838	0.1975	0.999155	0.000693104	0.0314423	0.000822472	0.104117	0.526729	0.00057607	0.0488462	0.00110467	0.1965	0.994096	0.000679476	0.0481731	0.00102323	0.197083	0.997046	0.000641224	0.0447115	0.00074445	0.159233	0.805562	0.000642569	0.0528846	0.000995236	0.194883	0.985916	0.000659045	0.0479808	0.000733214	0.195583	0.989457	0.000683583	0.04625	0.00112174	0.19615
1567	YEL036C	0.13096	0.01978	0.000479682	0.102167	0.00105632	0.01964	0.000527099	0.100783	0.986454	0.00107519	0.01954	0.000454303	0.102283	1.00114	0.00104747	0.02128	0.000531063	0.1003	0.981726	0.00104929	0.02086	0.000499979	0.102667	1.00489	0.000975269	0.01926	0.000478626	0.0987333	0.966391	0.00103699	0.01992	0.000493128	0.1005	0.983684	0.000963134	0.02102	0.000444899	0.09825	0.961661	0.000967208	0.02066	0.000520613	0.102833	1.00652	0.00110715	0.01918	0.000479001	0.101783
1570	YEL039C	0.40522	0.0389381	0.00109479	0.215717	0.000977955	0.040885	0.00100164	0.212983	0.987326	0.000870322	0.0436283	0.00101334	0.213533	0.989876	0.000754494	0.0383186	0.000839071	0.169733	0.786832	0.000673704	0.0400885	0.00110536	0.2173	1.00734	0.000831854	0.0418584	0.00106411	0.21655	1.00386	0.000846202	0.0393805	0.000982268	0.21565	0.999689	0.000822988	0.0437168	0.000910018	0.215567	0.999305	0.000816531	0.0417699	0.000938206	0.215933	1.001	0.000811692	0.0402655	0.000772844	0.179417
6174	YPR087W	0.39452	0.06	0.00155721	0.230117	0.00101521	0.0600943	0.001558	0.2282	0.991669	0.000956987	0.0861321	0.00131113	0.200183	0.869918	0.000508348	0.0616981	0.00153903	0.230733	1.00268	0.000880045	0.0632075	0.00139726	0.215967	0.93851	0.00080216	0.0609434	0.00155663	0.23105	1.00405	0.00098988	0.0575472	0.00149156	0.2302	1.00036	0.000963951	0.0601887	0.00156454	0.230467	1.00152	0.000992861	0.0599057	0.00150294	0.22755	0.988845	0.00103023	0.0772642	0.00167615	0.2155
4112	YLR261C	0.36496	0.0656481	0.001871	0.202	0.000875745	0.0635185	0.00174484	0.201267	0.996371	0.00085846	0.0701852	0.00177052	0.195133	0.966005	0.000757643	0.0958333	0.000938779	0.12705	0.62896	0.000667421	0.064537	0.00179152	0.2017	0.998515	0.000782414	0.0662963	0.00171296	0.202233	1.00115	0.000940419	0.0835185	0.00136807	0.173183	0.857342	0.000562448	0.0688889	0.0017363	0.199967	0.989936	0.000739967	0.0617593	0.00183779	0.200917	0.994639	0.000956601	0.0599074	0.0016385	0.192633
5988	YPL186C	0.2611	0.0349342	0.000801288	0.192817	0.00129634	0.0355592	0.000806664	0.195333	1.01305	0.00131809	0.0348026	0.000773811	0.192017	0.995851	0.00114064	0.0386184	0.00108954	0.196083	1.01694	0.00148098	0.03375	0.000920358	0.196917	1.02126	0.00125494	0.03375	0.000882388	0.1951	1.01184	0.00127543	0.0331579	0.000845404	0.1946	1.00925	0.00120981	0.0392105	0.000874925	0.193967	1.00596	0.0013666	0.0361184	0.000738477	0.190933	0.990229	0.00127665	0.03625	0.000843181	0.19615
4135	YLR282C	2.09343	0.0850442	0.000961882	0.351383	0.000695779	0.0856637	0.000919278	0.351733	1.001	0.000659761	0.0830088	0.00100959	0.35085	0.998483	0.000777149	0.0565487	0.00112286	0.253833	0.722383	0.00124909	0.0830973	0.000679536	0.287683	0.818716	0.000576286	0.0853097	0.000871444	0.351117	0.999243	0.000636201	0.0846018	0.0010449	0.351683	1.00085	0.000697585	0.0842478	0.000915795	0.327417	0.931795	0.000622384	0.0815929	0.00112773	0.334183	0.951051	0.000631479	0.0721239	0.00106801	0.318367
1183	YDR210W	0.24371	0.0334667	0.00157633	0.187233	0.00134895	0.0350667	0.00161228	0.1871	0.99929	0.00137607	0.0337333	0.00158734	0.190183	1.01576	0.00134867	0.0356	0.00169349	0.188133	1.00481	0.00131017	0.0354667	0.0014533	0.18855	1.00703	0.00129633	0.0342667	0.0017063	0.187067	0.999113	0.00133372	0.0338667	0.0014927	0.188967	1.00926	0.00115459	0.0386667	0.00178165	0.189683	1.01309	0.00131845	0.0350667	0.00158962	0.188283	1.00561	0.00135215	0.0714667	0.00230551	0.165533
4201	YLR346C	0.50369	0.0489109	0.00141308	0.233533	0.000895357	0.0508911	0.00143555	0.23365	1.0005	0.000970227	0.0589109	0.00149263	0.231117	0.989655	0.000948173	0.0484158	0.00124024	0.2323	0.99472	0.00104453	0.0505941	0.00148268	0.233367	0.999289	0.00101234	0.0518812	0.00130489	0.232933	0.997431	0.000877723	0.0483168	0.00125933	0.23205	0.99365	0.0010137	0.0480198	0.00121153	0.215933	0.924636	0.000774528	0.0530693	0.00134565	0.233333	0.999144	0.00107849	0.0436634	0.00114112	0.1999
3638	YKL186C	1.10305	0.0668478	0.000665588	0.313783	0.000727169	0.0636957	0.000591664	0.2955	0.941734	0.000646999	0.0621196	0.000587447	0.285317	0.909281	0.000582061	0.0663043	0.000752707	0.313983	1.00064	0.000739552	0.0693478	0.000720467	0.313533	0.999203	0.000684372	0.0668478	0.00068346	0.30935	0.985872	0.000721708	0.0651087	0.000740517	0.313483	0.999044	0.000689659	0.0647283	0.000621547	0.265333	0.845594	0.00058754	0.0689674	0.000751485	0.307767	0.980828	0.000736989	0.0653261	0.000654079	0.286783
3619	YKL167C	0.46911	0.0692701	0.00154831	0.2608	0.000798725	0.0633577	0.00160481	0.257417	0.987028	0.000852249	0.0570803	0.00145373	0.244767	0.938524	0.000951743	0.069927	0.00114782	0.229117	0.878516	0.000921309	0.0721898	0.00168742	0.260483	0.998785	0.000988345	0.0666423	0.00155238	0.2566	0.983896	0.000886654	0.0689781	0.00151954	0.259517	0.995081	0.000766056	0.0710949	0.00164079	0.250817	0.961722	0.000746646	0.0754745	0.00146432	0.254717	0.976676	0.000820629	0.0673723	0.00153193	0.25805
3340	YJR058C	0.27128	0.0380952	0.00106007	0.162583	0.00111706	0.0361905	0.00107282	0.162967	1.00236	0.000938416	0.0357143	0.00111383	0.154667	0.951311	0.000914685	0.0545578	0.0009063	0.13105	0.80605	0.00066776	0.0387075	0.000970285	0.163783	1.00738	0.00090561	0.0372789	0.000993297	0.162483	0.999385	0.000931418	0.0346259	0.000807766	0.14585	0.89708	0.000903303	0.0379592	0.0010959	0.161183	0.991389	0.000962485	0.0398639	0.00107344	0.161867	0.995596	0.00095598	0.0367347	0.0010052	0.153117
3588	YKL137W	0.89214	0.0567568	0.000886959	0.267933	0.000698245	0.0567568	0.000950069	0.267	0.996518	0.000630808	0.0612613	0.00101333	0.265317	0.990236	0.000666503	0.05	0.00110238	0.1877	0.700548	0.000840329	0.0578378	0.000893285	0.25115	0.937361	0.000639152	0.0569369	0.0008905	0.268283	1.00131	0.00065091	0.0557658	0.000898047	0.26775	0.999317	0.000648257	0.0587387	0.000975698	0.2627	0.980469	0.000612008	0.0589189	0.0010567	0.263117	0.982025	0.0006138	0.0717117	0.00104488	0.257767
5396	YOL160W	1.10759	0.0658407	0.00138089	0.272933	0.000636675	0.0661062	0.00118895	0.272617	0.998842	0.000553898	0.0580531	0.0012471	0.255017	0.934358	0.000745506	0.0797345	0.000686555	0.1803	0.660602	0.000758652	0.0678761	0.00132015	0.269883	0.988825	0.000557468	0.0647788	0.00131909	0.267683	0.980765	0.000680474	0.0867257	0.000505663	0.18965	0.694859	0.00100653	0.0765487	0.00130994	0.247383	0.906387	0.000511327	0.0679646	0.00122486	0.27385	1.00336	0.000710946	0.0536283	0.00123098	0.213117
1072	YDR099W	0.17203	0.0201099	0.000802986	0.149467	0.00155628	0.0221612	0.000821326	0.146467	0.979929	0.00122104	0.0223443	0.00088723	0.151483	1.01349	0.001505	0.0232601	0.000953963	0.148017	0.990299	0.00133999	0.0208425	0.00074313	0.141333	0.94558	0.00126319	0.0201099	0.000776992	0.1483	0.992192	0.00117821	0.0225641	0.000818563	0.148483	0.993417	0.00155468	0.0205861	0.000781008	0.1499	1.0029	0.00136765	0.0215751	0.000761689	0.14635	0.979146	0.00123613	0.020293	0.000787362	0.147617
4735	YMR256C	0.87045	0.0628333	0.00168106	0.33375	0.000809964	0.0688333	0.00180779	0.31585	0.946367	0.000744745	0.0685	0.00179583	0.321417	0.963047	0.000726592	0.0638333	0.0011677	0.236483	0.708563	0.00111617	0.062	0.00171816	0.335683	1.00579	0.000811963	0.063	0.00142014	0.329933	0.988563	0.000824029	0.0621667	0.0017472	0.333267	0.998553	0.000829172	0.0581667	0.00147717	0.3163	0.947715	0.000945936	0.062	0.0015807	0.3356	1.00554	0.000878175	0.065	0.00158821	0.336367
3087	YJL028W	0.85254	0.0738739	0.000900855	0.226567	0.000540726	0.0746847	0.000856513	0.2167	0.95645	0.000570893	0.0876577	0.00104436	0.214567	0.947036	0.00051153	0.0754955	0.000917071	0.2261	0.997939	0.000602882	0.0782883	0.000934204	0.2069	0.913196	0.000489676	0.0743243	0.000895091	0.22555	0.995511	0.000600449	0.096036	0.00075283	0.159117	0.702296	0.00067064	0.0702703	0.000900855	0.215317	0.950346	0.000623894	0.0768468	0.000992318	0.225517	0.995366	0.000575204	0.0745946	0.000946401	0.200083
4526	YMR059W	0.66133	0.0533594	0.00116009	0.2719	0.000786763	0.0540625	0.00103302	0.2705	0.994851	0.000895427	0.0496094	0.0010372	0.2529	0.930121	0.000773539	0.0525	0.00114401	0.271083	0.996995	0.000858875	0.0579687	0.00116611	0.268367	0.987006	0.000735742	0.0570312	0.00112988	0.270883	0.99626	0.000812786	0.0546094	0.00117312	0.269933	0.992766	0.000797816	0.0572656	0.000927401	0.257417	0.946734	0.000759024	0.0546875	0.00118108	0.259667	0.955009	0.00072371	0.0635156	0.00118453	0.266733
745	YDL032W	0.27647	0.0436893	0.00141775	0.176267	0.000900986	0.0430097	0.00136772	0.170617	0.967946	0.000968169	0.041165	0.0013166	0.17085	0.969268	0.00089953	0.0440777	0.00115554	0.15815	0.897218	0.000753222	0.0424272	0.00128357	0.16915	0.959624	0.00100771	0.0434951	0.00113081	0.175883	0.997821	0.000943499	0.0440777	0.00110447	0.153433	0.870458	0.000724422	0.0447573	0.00146049	0.17395	0.986855	0.000989308	0.0427184	0.00135177	0.175467	0.995461	0.000932508	0.044466	0.0015077	0.165917
4570	YMR101C	0.27731	0.0305539	0.0005595	0.163367	0.000861381	0.031691	0.000578064	0.160567	0.982861	0.000939515	0.0323324	0.000560453	0.16165	0.98949	0.000994975	0.0471137	0.00142985	0.13755	0.841969	0.000817653	0.0320408	0.000598467	0.163867	1.00306	0.00103993	0.0327697	0.000574248	0.163467	1.00061	0.000823602	0.0329738	0.00056138	0.1627	0.995917	0.000955238	0.0334402	0.000594046	0.162367	0.993879	0.000931322	0.0338484	0.000561689	0.163117	0.99847	0.00095223	0.0327114	0.000592767	0.16195
4019	YLR168C	0.281	0.0458696	0.00116423	0.20755	0.0011948	0.0478261	0.00134505	0.207133	0.997991	0.00120393	0.0513043	0.00169296	0.205733	0.991245	0.00109785	0.0905652	0.000849448	0.17015	0.819802	0.00072882	0.0459565	0.00140021	0.206767	0.996227	0.00131848	0.0471739	0.00146762	0.204817	0.986832	0.00135517	0.0456087	0.00137693	0.2038	0.981932	0.00135563	0.049	0.00121049	0.201683	0.971732	0.00106886	0.0455652	0.0012083	0.198983	0.958723	0.00128364	0.0486522	0.00144554	0.205467
3241	YJL179W	0.32668	0.0368807	0.00127723	0.1949	0.00113154	0.0361468	0.001126	0.191983	0.985033	0.00108991	0.037156	0.00108368	0.18225	0.935095	0.000964273	0.0343119	0.00107768	0.165217	0.847701	0.000869787	0.0363303	0.00111142	0.1943	0.996921	0.00109549	0.036422	0.00108432	0.191183	0.980929	0.000976226	0.0344037	0.00102671	0.192933	0.989908	0.00110295	0.0388991	0.0012162	0.190433	0.977081	0.00111965	0.0407339	0.00103459	0.192633	0.988368	0.000979092	0.0370642	0.00131656	0.194567
4474	YMR007W	0.39463	0.0495238	0.00115128	0.220367	0.000874313	0.0474603	0.00113362	0.217783	0.988274	0.000942176	0.0484127	0.00110793	0.217983	0.989182	0.000928309	0.0519841	0.0012745	0.180617	0.819619	0.000794161	0.0480952	0.00100013	0.201917	0.916276	0.00075678	0.049127	0.00103719	0.220917	1.0025	0.0009777	0.0371429	0.00103213	0.165217	0.749736	0.000934807	0.0507937	0.000948546	0.222117	1.00794	0.000806977	0.049127	0.00097984	0.222167	1.00817	0.00080015	0.0505556	0.00106748	0.196167
3968	YLR119W	0.63674	0.0532394	0.000905312	0.25875	0.000846912	0.0540376	0.000968385	0.2539	0.981256	0.000829616	0.0547418	0.000912734	0.26005	1.00502	0.000852608	0.0349296	0.00080008	0.144767	0.559486	0.00081368	0.048169	0.000724247	0.2432	0.939903	0.000725931	0.0533333	0.000903571	0.257267	0.994269	0.000847629	0.0516901	0.00096606	0.258317	0.998327	0.000833799	0.0509859	0.000667362	0.243667	0.941708	0.000703454	0.0653052	0.00133812	0.259367	1.00238	0.00076104	0.0559624	0.000926089	0.259967
4827	YNL016W	0.12353	0.0164459	0.000539202	0.107433	0.00128486	0.0174614	0.000535241	0.1096	1.02017	0.00106955	0.0165121	0.000654272	0.109833	1.02234	0.00130523	0.0187196	0.000670782	0.111367	1.03662	0.00118908	0.0165563	0.000531891	0.1108	1.03134	0.00116112	0.0163135	0.000556018	0.109067	1.01521	0.00125176	0.0160044	0.000564431	0.110633	1.02979	0.00132298	0.0186755	0.000600327	0.104767	0.975185	0.00120368	0.0171302	0.000495719	0.110883	1.03211	0.00131668	0.0174614	0.00058325	0.110017
2209	YGL237C	0.09414	0.0156226	0.000633293	0.08025	0.000995795	0.0168679	0.000652358	0.0826667	1.03011	0.000916543	0.016	0.00067998	0.0758333	0.944963	0.000909247	0.0176226	0.00082293	0.08045	1.00249	0.00106922	0.0169057	0.000728185	0.0812333	1.01225	0.0010657	0.0158113	0.000681208	0.0834	1.03925	0.000972336	0.0170189	0.000767081	0.0808	1.00685	0.00107651	0.0158868	0.000697229	0.0814833	1.01537	0.000912792	0.0158491	0.000660206	0.0802	0.999377	0.00115275	0.0150189	0.000619281	0.08175
4634	YMR159C	0.96853	0.0750667	0.00133537	0.3475	0.000770191	0.0795333	0.00135102	0.34175	0.983453	0.00068109	0.0743333	0.00114429	0.327367	0.942063	0.000747285	0.0498667	0.00147067	0.214933	0.618512	0.00100134	0.0749333	0.00114327	0.339533	0.977073	0.000618136	0.0753333	0.00119896	0.340333	0.979376	0.000775508	0.0746667	0.00136685	0.345717	0.994869	0.000799	0.0811333	0.00101259	0.3004	0.86446	0.000633999	0.0816	0.00123113	0.333883	0.960814	0.000589011	0.0760667	0.00114318	0.344767
3725	YKR049C	0.25365	0.04	0.000983688	0.160983	0.000928858	0.0389474	0.00132149	0.161083	1.00062	0.00117396	0.0409774	0.00121694	0.160967	0.999901	0.0011421	0.0611278	0.00156995	0.1549	0.962213	0.000771044	0.0420301	0.00138005	0.160317	0.995863	0.00122646	0.0367669	0.00116125	0.155267	0.964493	0.000932702	0.0386466	0.00118156	0.160017	0.993999	0.00103737	0.042406	0.00133512	0.159917	0.993378	0.00106856	0.0395489	0.00128268	0.160467	0.996795	0.00103178	0.043609	0.00130665	0.159583
465	YBR228W	0.09118	0.0136513	0.000498128	0.0673167	0.000804177	0.0130592	0.000554911	0.0645833	0.959395	0.000696317	0.0139145	0.000464834	0.0663333	0.985391	0.000779881	0.0149342	0.000562744	0.0675333	1.00322	0.000876547	0.0136184	0.000497341	0.0665667	0.988859	0.00079136	0.0136184	0.000453205	0.0666667	0.990344	0.000858091	0.0143092	0.000554752	0.0675833	1.00396	0.000796912	0.0135855	0.000503156	0.0664	0.986382	0.000785573	0.01375	0.000500351	0.06725	0.999009	0.000776375	0.0150658	0.000490996	0.0668
1219	YDR246W	0.39422	0.0379452	0.000773704	0.1918	0.000877581	0.0378082	0.000735316	0.181517	0.946387	0.000857461	0.0376256	0.000690681	0.19015	0.991397	0.000941285	0.0447945	0.000933231	0.190217	0.991747	0.000929944	0.0368037	0.000748904	0.189883	0.990005	0.000911661	0.0390868	0.000783608	0.192317	1.0027	0.000897449	0.0357078	0.000640367	0.1684	0.877998	0.000759974	0.0412329	0.000773044	0.188917	0.984969	0.000784004	0.0388584	0.000800197	0.19095	0.995568	0.000917549	0.0394977	0.000818283	0.191167
3023	YIR009W	0.41509	0.0502703	0.00117372	0.209767	0.000872834	0.055045	0.00121338	0.20735	0.988478	0.000867974	0.0484685	0.00114226	0.201433	0.96027	0.000714654	0.034955	0.000948149	0.134583	0.641583	0.000715983	0.054955	0.00120382	0.19915	0.949387	0.000701637	0.0515315	0.00107734	0.2121	1.01112	0.00085	0.0590991	0.00135782	0.20095	0.957968	0.000736618	0.0533333	0.00102697	0.203217	0.968775	0.000656028	0.0522523	0.00110706	0.207667	0.989989	0.000810882	0.0501802	0.00128213	0.210933
1088	YDR115W	1.01233	0.060381	0.00137549	0.256817	0.000744212	0.060381	0.00129224	0.255933	0.996558	0.000675636	0.0495238	0.00102714	0.234417	0.912778	0.00077088	0.0992381	0.000883576	0.1149	0.4474	0.000599865	0.0599048	0.00122665	0.25555	0.995067	0.000738846	0.0578095	0.00126352	0.250733	0.97631	0.00068356	0.0833333	0.000975139	0.2292	0.892464	0.000993831	0.0594286	0.00133382	0.25505	0.99312	0.000648292	0.0580952	0.00123571	0.256567	0.999027	0.000815698	0.0486667	0.000970573	0.230167
3363	YJR082C	0.31373	0.040354	0.00139241	0.215367	0.00115968	0.0416814	0.00144852	0.2139	0.993188	0.00126749	0.0409735	0.00116313	0.20635	0.958132	0.00128624	0.0383186	0.00143611	0.211617	0.982588	0.00131818	0.039646	0.00136435	0.211683	0.982894	0.00136488	0.0430973	0.00115624	0.211017	0.979802	0.00127567	0.040177	0.00146566	0.213617	0.991874	0.00120133	0.0463717	0.00169189	0.2119	0.983902	0.00128587	0.039646	0.00141043	0.20565	0.954882	0.00110904	0.0370796	0.001342	0.210967
3913	YLR065C	0.4016	0.0422652	0.000948303	0.205883	0.00103681	0.0401105	0.000844951	0.197883	0.961143	0.000909981	0.039779	0.000878845	0.190017	0.922937	0.0008128	0.101713	0.000387405	0.08965	0.435441	0.000551354	0.0434807	0.000807386	0.205383	0.997571	0.000885994	0.041989	0.000982578	0.207883	1.00971	0.00107107	0.0409945	0.000917609	0.204567	0.993608	0.00104557	0.0440331	0.000980849	0.201083	0.976686	0.00101942	0.0414917	0.00084817	0.20525	0.996925	0.000995795	0.0432597	0.00102007	0.204517
606	YCL076W	0.29122	0.0431174	0.000943908	0.198517	0.00119253	0.045749	0.000893155	0.19775	0.996136	0.00118382	0.0463158	0.00107004	0.20025	1.00873	0.00104496	0.0647773	0.000614783	0.157483	0.793297	0.000645243	0.0392713	0.000997531	0.186367	0.938796	0.000994942	0.0431579	0.000973296	0.197433	0.99454	0.00114117	0.0448988	0.00104277	0.200333	1.00915	0.0012748	0.0442915	0.000962236	0.186533	0.939632	0.00104748	0.0442105	0.00109836	0.194367	0.979095	0.00105452	0.0525101	0.00116166	0.197833
3989	YLR140W	0.76441	0.0608333	0.00164808	0.201983	0.00069929	0.0643519	0.00177148	0.200783	0.994059	0.00063191	0.0639815	0.00173516	0.203233	1.00619	0.000715367	0.0946296	0.000450101	0.102767	0.50879	0.000580366	0.0650926	0.00160615	0.202633	1.00322	0.000644665	0.0609259	0.00155481	0.202667	1.00339	0.000728783	0.060463	0.00147558	0.204183	1.01089	0.000665567	0.0789815	0.00158421	0.196983	0.975245	0.000470595	0.0619444	0.00163444	0.202883	1.00446	0.00061895	0.0653704	0.00172366	0.179167
4340	YML012W	0.17202	0.0192891	0.0007331	0.1219	0.00110215	0.0200474	0.000693253	0.122217	1.0026	0.00110601	0.0206161	0.000647159	0.121017	0.992756	0.00102151	0.025782	0.000830053	0.123317	1.01162	0.0010896	0.0205687	0.000670961	0.1229	1.0082	0.000974577	0.0207583	0.000683012	0.122417	1.00424	0.00114364	0.0192891	0.000772671	0.122767	1.00711	0.000959513	0.0221327	0.000707001	0.121567	0.997268	0.00100583	0.019763	0.000757091	0.120833	0.991247	0.000972505	0.0207109	0.000712169	0.122583
907	YDL187C	0.41952	0.0547706	0.00124643	0.21345	0.000817931	0.052844	0.00108166	0.207867	0.973844	0.000741918	0.0568807	0.00136196	0.213817	1.00172	0.000710787	0.0674312	0.00101831	0.15935	0.746545	0.000652841	0.0609174	0.00100255	0.2068	0.968845	0.000636479	0.0568807	0.0012224	0.21345	1	0.000777791	0.0576147	0.00125758	0.213217	0.998908	0.000727715	0.0581651	0.00132502	0.214367	1.0043	0.000624386	0.0562385	0.00130171	0.214233	1.00367	0.000765732	0.0647706	0.000979148	0.17905
1468	YDR491C	0.2372	0.0319018	0.0008851	0.132817	0.000774665	0.0328221	0.000814491	0.127217	0.957837	0.000747238	0.0347239	0.000903224	0.133783	1.00727	0.000769585	0.0413497	0.000909157	0.12935	0.973896	0.000761082	0.0350307	0.000814114	0.13295	1.001	0.000750568	0.0335583	0.000916875	0.1328	0.999872	0.000769226	0.0347853	0.000858919	0.132567	0.998118	0.000805418	0.0358282	0.000811397	0.135383	1.01932	0.000759203	0.033865	0.000791075	0.132967	1.00113	0.000815267	0.0393252	0.000936107	0.133533
87	YAR018C	0.11828	0.0182989	0.000513928	0.0956667	0.00109181	0.0178391	0.00057737	0.0953333	0.996515	0.00101598	0.017931	0.000478144	0.0957833	1.00122	0.000904858	0.0214253	0.000571513	0.09355	0.977874	0.000892305	0.0184598	0.000486478	0.0922667	0.96446	0.00101946	0.0181839	0.000497048	0.09485	0.991463	0.000963897	0.0188046	0.000520662	0.0954333	0.99756	0.000987003	0.0190575	0.000503729	0.0968833	1.01272	0.000962002	0.0186897	0.000597143	0.0945	0.987805	0.00108334	0.0192644	0.000508507	0.098
2286	YGR050C	0.22726	0.0385593	0.00123679	0.159367	0.0011563	0.039661	0.00124568	0.1575	0.988285	0.000986969	0.0404237	0.00128034	0.1576	0.988912	0.00101271	0.0410169	0.00122695	0.13935	0.874397	0.000830871	0.0411864	0.00134272	0.156867	0.984313	0.000934997	0.0400847	0.0012514	0.159033	0.997904	0.0010017	0.0404237	0.00133635	0.159567	1.00125	0.00102807	0.0407627	0.00131334	0.15415	0.967264	0.000970461	0.0399153	0.00129988	0.157983	0.991316	0.00103704	0.0414407	0.00123987	0.158533
4051	YLR200W	0.54575	0.0611404	0.0013638	0.311767	0.00105694	0.0554386	0.00114764	0.291467	0.934887	0.00107198	0.0652632	0.00140835	0.3064	0.982785	0.00105745	0.0939474	0.000996918	0.218367	0.700417	0.00100757	0.0629825	0.00143628	0.307633	0.98674	0.0011137	0.0597368	0.00130039	0.309217	0.991821	0.00112088	0.0612281	0.00137255	0.311333	0.998608	0.00115021	0.0653509	0.00139747	0.296533	0.951137	0.000984433	0.0623684	0.00160908	0.307883	0.987542	0.000943018	0.0624561	0.00166842	0.308667
736	YDL023C	1.6499	0.0800943	0.000731894	0.297717	0.000664783	0.0814151	0.00075822	0.292817	0.983541	0.000627969	0.0810377	0.000763471	0.260483	0.874935	0.00053835	0.0790566	0.000794765	0.297067	0.997817	0.000631311	0.0804717	0.000767741	0.29685	0.997088	0.000687106	0.080566	0.000718432	0.298017	1.00101	0.000691956	0.0800943	0.000791502	0.2963	0.99524	0.000589264	0.0801887	0.000667048	0.296083	0.994512	0.000572576	0.0803774	0.000680258	0.292833	0.983595	0.000643485	0.075	0.000778547	0.288267
482	YBR244W	0.28201	0.0326543	0.00107743	0.213383	0.0013977	0.034321	0.00114741	0.214183	1.00375	0.00132911	0.033642	0.00108491	0.215683	1.01078	0.00115981	0.0304321	0.00109872	0.217267	1.0182	0.00143513	0.0331481	0.00107872	0.213683	1.00141	0.00129143	0.0312963	0.00105172	0.2124	0.995393	0.00138546	0.0331481	0.00110014	0.214483	1.00516	0.00138451	0.0343827	0.00124159	0.211917	0.99313	0.00131838	0.0352469	0.00117743	0.208167	0.975556	0.00136218	0.0373457	0.00129408	0.20925
1059	YDR086C	0.26106	0.02475	0.00114308	0.19495	0.00113769	0.026	0.00121999	0.184283	0.945283	0.00112487	0.029125	0.00121179	0.195267	1.00163	0.00134443	0.02725	0.00121606	0.1941	0.99564	0.00117566	0.02575	0.00122182	0.193833	0.99427	0.00129498	0.026	0.00118013	0.18905	0.969736	0.00124903	0.023625	0.00106981	0.196067	1.00573	0.00127536	0.02625	0.00119116	0.189017	0.969567	0.00129249	0.026125	0.00114468	0.195683	1.00376	0.00122886	0.028375	0.00124809	0.196433
4725	YMR245W	0.36471	0.0467961	0.00100375	0.20285	0.00101327	0.0480097	0.000895848	0.201283	0.992275	0.00106816	0.0494175	0.00105709	0.200867	0.990224	0.0010108	0.0690291	0.00183413	0.197683	0.974528	0.000762571	0.0527184	0.00126546	0.2003	0.987429	0.000919439	0.0449515	0.000967401	0.200233	0.987099	0.00105027	0.0678641	0.00125776	0.186483	0.919315	0.000735324	0.0512621	0.00106376	0.201333	0.992522	0.000983373	0.0468932	0.00104299	0.2018	0.994824	0.00103715	0.0529612	0.00107896	0.18565
4358	YML030W	0.60242	0.0651572	0.00136703	0.277067	0.000833672	0.0689937	0.00107981	0.2722	0.982434	0.000675871	0.0786164	0.00124327	0.264817	0.955787	0.000562348	0.0818239	0.000873348	0.151117	0.545417	0.000874143	0.0595597	0.00110567	0.257367	0.928898	0.000891201	0.0758491	0.00125722	0.271017	0.978164	0.00064761	0.0650314	0.00119264	0.277383	1.00114	0.000716727	0.0700629	0.00125465	0.272483	0.983455	0.000647873	0.0560377	0.000885281	0.25405	0.916926	0.000730436	0.0583648	0.000793876	0.25015
4676	YMR197C	0.37112	0.0486636	0.00105187	0.23085	0.00125022	0.0491705	0.00111727	0.228633	0.990396	0.00112817	0.0529954	0.00117113	0.224367	0.971917	0.00114175	0.0791244	0.000938052	0.193717	0.839147	0.000756211	0.0504147	0.00117542	0.230167	0.997041	0.00101416	0.0519816	0.00105344	0.2295	0.994152	0.00124999	0.0480645	0.00112538	0.229483	0.994078	0.0013349	0.0535023	0.00117187	0.232333	1.00642	0.00109699	0.0541475	0.00119653	0.229933	0.996028	0.00107821	0.0470046	0.00107365	0.229617
2182	YGL211W	0.21382	0.028273	0.000771962	0.143317	0.00117206	0.0288022	0.000620562	0.140117	0.977672	0.00112889	0.0300836	0.000663449	0.144317	1.00698	0.00104461	0.0398886	0.000959022	0.141983	0.990692	0.000896121	0.0268245	0.000697939	0.142233	0.992436	0.00111879	0.029415	0.000659044	0.144033	1.005	0.0009692	0.0279387	0.000619585	0.146067	1.01919	0.0009387	0.0306128	0.000592199	0.14535	1.01419	0.00117876	0.0289415	0.000648844	0.140967	0.983603	0.00103372	0.0308078	0.000729187	0.141683
6281	YPR193C	1.15283	0.0676923	0.00103325	0.3217	0.000818182	0.0725	0.00107841	0.317467	0.986842	0.000720366	0.0725641	0.000985733	0.319033	0.99171	0.000694199	0.0510897	0.00110817	0.179833	0.559008	0.000773495	0.0687179	0.000990824	0.321633	0.999792	0.000761858	0.0722436	0.00113582	0.32215	1.0014	0.000748087	0.069359	0.00111167	0.3223	1.00187	0.000802018	0.0685897	0.00100519	0.305067	0.948297	0.000730306	0.0689103	0.00103347	0.30025	0.933323	0.000651311	0.0880128	0.000887123	0.294317
1452	YDR475C	0.25217	0.0343265	0.000446663	0.171633	0.00100447	0.0353082	0.000440669	0.169167	0.985632	0.00115624	0.0344521	0.000466502	0.162683	0.947854	0.00106231	0.0661416	0.0014171	0.14505	0.845117	0.00075868	0.0331507	0.000451007	0.158983	0.926296	0.00103419	0.0357306	0.000394921	0.170967	0.99612	0.00109936	0.0360046	0.000441322	0.16805	0.979124	0.000949965	0.0372717	0.000444909	0.168867	0.983884	0.00103966	0.0344406	0.000399458	0.16005	0.932513	0.000963709	0.0360616	0.000433625	0.170633
191	YBL077W	1.13727	0.0904895	0.000646005	0.264533	0.000620425	0.0901399	0.000698515	0.26085	0.986077	0.000591623	0.0896503	0.000694827	0.251633	0.951235	0.00053076	0.0908392	0.000730635	0.2636	0.996473	0.000640492	0.0903497	0.000784542	0.2642	0.998741	0.000584871	0.0914685	0.000784542	0.26185	0.989858	0.000601317	0.0551748	0.00112972	0.212817	0.804501	0.000976342	0.0905594	0.000650277	0.2525	0.954512	0.000573133	0.0897203	0.000692489	0.25855	0.977383	0.000582041	0.0854545	0.000628466	0.237333
5174	YNR022C	0.4996	0.0402878	0.00105808	0.228283	0.00094889	0.0429496	0.00112323	0.227483	0.996496	0.00101276	0.0481295	0.00111965	0.2298	1.00665	0.000874864	0.0397122	0.000921953	0.19475	0.853108	0.000823841	0.0490647	0.00104492	0.230017	1.0076	0.00103682	0.0431655	0.000924927	0.2274	0.996132	0.000925871	0.0448201	0.00119785	0.230767	1.01088	0.000994099	0.0446043	0.000924927	0.227433	0.996277	0.000920067	0.0453237	0.000961322	0.23055	1.00993	0.00109546	0.0334532	0.000818133	0.180567
2502	YGR265W	0.84248	0.0861029	0.00115203	0.246067	0.000637743	0.0864706	0.00102442	0.24595	0.999525	0.000660334	0.0634559	0.00125013	0.22645	0.920278	0.000655336	0.0646324	0.00106235	0.1766	0.717691	0.000659761	0.08625	0.00104434	0.244033	0.991734	0.000721427	0.0823529	0.00121589	0.245867	0.999187	0.000613719	0.0855882	0.00108407	0.245917	0.99939	0.000685652	0.0841912	0.000981826	0.245867	0.999187	0.000607686	0.0865441	0.00103372	0.2458	0.998915	0.000626968	0.0910294	0.000741086	0.2232
4956	YNL145W	0.60337	0.0621053	0.00217645	0.337817	0.00121275	0.0631579	0.00240707	0.31345	0.927869	0.00104574	0.0631579	0.0021595	0.337717	0.999704	0.0013404	0.0581579	0.00220146	0.3399	1.00617	0.0010876	0.0684211	0.00252175	0.339533	1.00508	0.00110883	0.0584211	0.00221059	0.3382	1.00113	0.0011452	0.0613158	0.00234928	0.338117	1.00089	0.00112067	0.0665789	0.00236128	0.33785	1.0001	0.00100201	0.0676316	0.0023851	0.327417	0.969214	0.00114883	0.0731579	0.00242403	0.308983
1680	YER057C	2.54214	0.0596124	0.000890688	0.377317	0.000899341	0.0652713	0.000760622	0.351183	0.930737	0.000746949	0.067907	0.000978749	0.3613	0.95755	0.000729397	0.0729457	0.000554733	0.262233	0.694994	0.00125739	0.0615504	0.000911946	0.37935	1.00539	0.000928797	0.0614729	0.000830559	0.377	0.99916	0.00089685	0.0610078	0.000811139	0.377133	0.999512	0.000894027	0.0675194	0.000793099	0.341533	0.905162	0.000684538	0.0648062	0.000755283	0.374867	0.993507	0.00069072	0.053876	0.000908949	0.321
70	YAL062W	0.13655	0.0189716	0.000486318	0.104633	0.00104826	0.0180963	0.000522914	0.1029	0.983437	0.000963463	0.0194967	0.000465836	0.104067	0.994591	0.000978553	0.0208753	0.000529934	0.1013	0.968146	0.00088238	0.0180306	0.000439975	0.103767	0.991723	0.000919821	0.0176149	0.000539034	0.103667	0.990768	0.000923934	0.0182276	0.000504076	0.102383	0.978496	0.000895982	0.01814	0.000457583	0.1027	0.981526	0.000910891	0.0178118	0.000489288	0.100933	0.964638	0.000931973	0.0191028	0.000497049	0.104333
4251	YLR395C	0.39791	0.0335897	0.00123915	0.218017	0.00113076	0.0370513	0.00115676	0.214783	0.985166	0.00101755	0.0341026	0.00140935	0.21745	0.997399	0.00112062	0.0398718	0.00115676	0.192417	0.882578	0.000990659	0.0321795	0.00123528	0.216333	0.992276	0.00105054	0.035641	0.0013153	0.20835	0.955659	0.00105363	0.0320513	0.00110645	0.216033	0.9909	0.000991347	0.0344872	0.0011094	0.213733	0.98035	0.00102793	0.0326923	0.00127378	0.216917	0.994955	0.00110737	0.0353846	0.00111581	0.19815
4592	YMR122C	0.35306	0.0479839	0.00140798	0.198267	0.000880238	0.0519355	0.00161414	0.198883	1.00311	0.00106449	0.048629	0.00114887	0.19525	0.984783	0.00100852	0.0862903	0.000858232	0.139733	0.704772	0.000684968	0.0445968	0.00108348	0.174833	0.881806	0.000825259	0.0489516	0.00124745	0.19765	0.996888	0.000940683	0.0537903	0.00116379	0.191117	0.963938	0.000880281	0.0465323	0.00112789	0.194683	0.981923	0.000969935	0.0499194	0.00127085	0.197533	0.996298	0.00111581	0.056129	0.00151489	0.19745
4205	YLR350W	0.21682	0.0417593	0.00126691	0.172167	0.00134817	0.0408796	0.00116639	0.170583	0.9908	0.00127266	0.0425463	0.00108407	0.170717	0.991578	0.00125604	0.0490278	0.000994424	0.159133	0.924294	0.000835492	0.0408796	0.00109283	0.163783	0.951303	0.00105507	0.0406944	0.00116871	0.1694	0.983928	0.0014058	0.0456019	0.0010296	0.164367	0.954695	0.00114423	0.042963	0.00107675	0.166217	0.965441	0.0011016	0.0413426	0.0012622	0.167467	0.972701	0.00119124	0.0409259	0.00115066	0.17045
3079	YJL019W	0.08046	0.0125367	0.000368416	0.0671	0.0008396	0.012654	0.000346495	0.0664	0.989568	0.000884029	0.0132258	0.000399059	0.0669333	0.997516	0.000843675	0.0120674	0.000352894	0.05885	0.877049	0.000806569	0.0130205	0.000377186	0.0669	0.997019	0.000962992	0.0131672	0.000341602	0.0677333	1.00944	0.00082561	0.0116129	0.000284646	0.0606667	0.904124	0.000707872	0.0125073	0.000335429	0.06365	0.948584	0.00077977	0.0132111	0.00036309	0.0669833	0.998261	0.000788445	0.0123754	0.000377209	0.0674667
3445	YJR162C	0.5405	0.0458621	0.0010513	0.221367	0.000943476	0.0488793	0.00104533	0.223133	1.00798	0.000842854	0.0464655	0.00114794	0.2226	1.00557	0.000768282	0.0460345	0.00111663	0.221017	0.998419	0.000833935	0.0492241	0.00111033	0.22155	1.00083	0.000799	0.0458621	0.00108676	0.222	1.00286	0.0008854	0.0462931	0.00103513	0.2212	0.999246	0.000831956	0.0493103	0.00110201	0.214617	0.969508	0.000881182	0.0462931	0.00111958	0.2212	0.999246	0.000894977	0.0511207	0.00118921	0.219967
2743	YHR138C	0.36019	0.0412281	0.00121812	0.242817	0.00117332	0.0412281	0.00120516	0.230317	0.948521	0.00123567	0.0408772	0.00113622	0.230867	0.950786	0.00108543	0.0421053	0.00132612	0.243067	1.00103	0.000988466	0.0405263	0.00135413	0.2412	0.993341	0.00126791	0.042193	0.00134782	0.2432	1.00158	0.00131823	0.0438596	0.0012019	0.242583	0.999036	0.00129101	0.0451754	0.00131049	0.23375	0.962659	0.00105816	0.0476316	0.00119703	0.24025	0.989428	0.000967794	0.044386	0.00127678	0.24165
2895	YIL058W	0.32332	0.0373404	0.00133779	0.205033	0.00117821	0.0403191	0.00126504	0.2042	0.995937	0.00117495	0.0403191	0.00138695	0.2052	1.00081	0.00107778	0.051383	0.00163713	0.202883	0.989514	0.0010837	0.0410638	0.00135941	0.202067	0.985534	0.00110833	0.0395745	0.00136839	0.202667	0.98846	0.00107058	0.038617	0.0013648	0.204733	0.998537	0.00106307	0.0409574	0.00142862	0.202333	0.986831	0.000952332	0.037766	0.00129284	0.199867	0.974804	0.00114222	0.0535106	0.00164698	0.193967
2080	YGL109W	0.23526	0.0490654	0.00200424	0.18395	0.00127761	0.0473832	0.00166883	0.173933	0.945545	0.00121178	0.0441121	0.00147509	0.162783	0.884931	0.00100787	0.0494393	0.00165833	0.1683	0.914923	0.00104648	0.0501869	0.00172348	0.1816	0.987225	0.00128959	0.0498131	0.00171518	0.182767	0.993569	0.00131512	0.0705607	0.00189452	0.164967	0.896803	0.000755133	0.0464486	0.00156522	0.1733	0.942104	0.00118037	0.0481308	0.0017528	0.176333	0.958592	0.00119848	0.0571028	0.00188754	0.178617
1223	YDR250C	0.30891	0.0426374	0.00144965	0.194617	0.00112703	0.0436264	0.00139043	0.193033	0.991861	0.00102856	0.0434066	0.00156487	0.1944	0.998885	0.00108857	0.0421978	0.00142772	0.194183	0.99777	0.00117616	0.0443956	0.00156128	0.196783	1.01113	0.00104601	0.0446154	0.00159176	0.195317	1.0036	0.00117669	0.0423077	0.00145892	0.1972	1.01327	0.00111363	0.0467033	0.00127891	0.183017	0.940396	0.00091521	0.041978	0.00158835	0.188833	0.97028	0.00117133	0.0545055	0.00154541	0.1929
5098	YNL286W	0.2224	0.0377544	0.000687468	0.169533	0.000966535	0.0367368	0.000725405	0.16535	0.975326	0.00100709	0.0399649	0.000804927	0.168183	0.992037	0.00100167	0.0382456	0.000716773	0.14855	0.876231	0.000888804	0.0385263	0.000761767	0.169333	0.99882	0.00104784	0.0370175	0.000851165	0.16645	0.981815	0.00100212	0.0368772	0.000757658	0.1681	0.991547	0.000942466	0.0395088	0.000821493	0.165867	0.978376	0.000861874	0.0378947	0.000811308	0.162567	0.958911	0.000947983	0.0393333	0.000834653	0.1687
3410	YJR128W	0.30725	0.0522689	0.00130167	0.19315	0.00094002	0.0513445	0.00145491	0.19255	0.996894	0.00106353	0.0490756	0.00117445	0.183583	0.950469	0.000962508	0.0511765	0.00153304	0.191583	0.991887	0.00111782	0.0552101	0.00151488	0.190967	0.988698	0.00120513	0.0497479	0.00130222	0.187767	0.97213	0.000958035	0.0526891	0.000966729	0.13985	0.724049	0.000746874	0.0544538	0.00144789	0.192233	0.995252	0.000998309	0.0505042	0.00129565	0.1931	0.999741	0.00111468	0.0581513	0.00141364	0.18445
5491	YOR087W	0.24831	0.0368889	0.000474399	0.183683	0.00125402	0.0359111	0.000500413	0.175017	0.952821	0.00108517	0.0388593	0.000624165	0.182567	0.993924	0.00134521	0.0904148	0.000175097	0.120133	0.654024	0.000796309	0.0380593	0.000587894	0.183233	0.99755	0.00107344	0.0371556	0.000522977	0.181033	0.985573	0.00105559	0.0456148	0.000675988	0.179167	0.975414	0.000926844	0.0380593	0.000459628	0.175733	0.956719	0.00108695	0.0388741	0.00055716	0.179867	0.979225	0.00129699	0.0390519	0.000580544	0.177367
3562	YKL111C	0.45809	0.0538739	0.00104535	0.173583	0.000643871	0.0523423	0.000943026	0.17205	0.991168	0.000604119	0.0557658	0.00103512	0.173667	1.00048	0.000573874	0.0537838	0.00108022	0.174333	1.00432	0.000540297	0.0544144	0.000962366	0.170033	0.979549	0.00059329	0.0533333	0.000888638	0.172183	0.991935	0.000503755	0.0528829	0.000897678	0.141083	0.81277	0.000632322	0.0528829	0.00096867	0.172067	0.991266	0.000534559	0.0562162	0.000955458	0.17355	0.99981	0.000605899	0.0558559	0.000971615	0.168167
5538	YOR135C	0.32632	0.0502655	0.00146817	0.226467	0.00142895	0.05	0.00165973	0.224467	0.991169	0.00115068	0.049292	0.00142045	0.22415	0.989769	0.00114664	0.0515929	0.0015014	0.227033	1.0025	0.00125972	0.0507965	0.00174536	0.225733	0.996759	0.00130084	0.0495575	0.00159905	0.22505	0.993743	0.00112315	0.0506195	0.00163404	0.22315	0.985353	0.00116342	0.0487611	0.00149307	0.21415	0.945612	0.00121853	0.0506195	0.00157934	0.221867	0.979688	0.00137064	0.0797345	0.00166031	0.210233
449	YBR212W	0.06644	0.0116964	0.000409458	0.0612667	0.000937068	0.0120238	0.00043288	0.0604333	0.986397	0.00091797	0.0117708	0.000344144	0.0621833	1.01496	0.00101198	0.0142708	0.000450484	0.06325	1.03237	0.000943174	0.0126488	0.000398541	0.0623333	1.01741	0.000921477	0.0110714	0.000396164	0.0615	1.00381	0.00100461	0.0127679	0.000397792	0.0630333	1.02883	0.00103351	0.0130655	0.000425987	0.0616167	1.00571	0.000819039	0.0119345	0.000386148	0.06115	0.998095	0.000975471	0.012247	0.000406598	0.0632833
2983	YIL142W	0.14384	0.0170019	0.00042766	0.102467	0.000874929	0.0185009	0.000400563	0.1038	1.01301	0.00103397	0.0176471	0.000395138	0.101983	0.995277	0.000828411	0.0184061	0.000457204	0.104583	1.02065	0.000995226	0.0178937	0.000471255	0.102567	1.00098	0.000994669	0.0173814	0.000363385	0.100967	0.985361	0.000888653	0.0167173	0.000378222	0.10345	1.00959	0.000861471	0.0183302	0.000441441	0.10175	0.993003	0.000954228	0.0179317	0.000405123	0.101983	0.995277	0.000933606	0.0181594	0.000453781	0.102833
5703	YOR300W	0.34765	0.0494118	0.00124415	0.212067	0.00110423	0.0477451	0.00150613	0.2109	0.994497	0.00100007	0.0486275	0.00144135	0.210983	0.994888	0.000990293	0.0526471	0.00172468	0.1747	0.823796	0.00101189	0.0576471	0.00167638	0.203483	0.959522	0.00101962	0.047549	0.00138199	0.210217	0.991276	0.0010526	0.065	0.00195395	0.206517	0.973829	0.000918425	0.0542157	0.00147853	0.214117	1.00967	0.00112138	0.0457843	0.00131419	0.206067	0.971707	0.00101807	0.0528431	0.00144797	0.2014
3019	YIR005W	0.34692	0.0443919	0.00117919	0.218017	0.00121648	0.0467568	0.00120816	0.215383	0.987918	0.0011126	0.0468919	0.00116554	0.21665	0.99373	0.00105229	0.077973	0.00109379	0.161683	0.741607	0.000808955	0.0462162	0.0011928	0.215117	0.986698	0.00101716	0.0435811	0.00121084	0.215183	0.987001	0.00119562	0.055473	0.00131031	0.20405	0.935936	0.000954489	0.0450676	0.00111753	0.202117	0.92707	0.00109022	0.0456757	0.00117072	0.207517	0.951839	0.00117327	0.0434459	0.00108023	0.216633
1124	YDR152W	0.13624	0.0186038	0.000645192	0.1075	0.0010922	0.0186792	0.000667592	0.1083	1.00744	0.00101318	0.0170566	0.000652414	0.107317	0.998298	0.00115117	0.022	0.000717279	0.105833	0.984493	0.00102583	0.0185283	0.000638036	0.107667	1.00155	0.00112	0.0175849	0.000725666	0.107217	0.997367	0.000998263	0.0172075	0.000678269	0.10585	0.984651	0.00108517	0.0178491	0.000681549	0.10665	0.992093	0.0010598	0.0189434	0.000692388	0.107033	0.995656	0.000999546	0.0184906	0.000738133	0.1066
3485	YKL037W	0.34897	0.0400847	0.00092873	0.14955	0.000698138	0.0420339	0.00108899	0.149717	1.00112	0.000747617	0.0434746	0.000903129	0.149483	0.999552	0.000652319	0.0429661	0.000849617	0.144	0.962889	0.000631257	0.0421186	0.00102333	0.1479	0.988967	0.000698042	0.0436441	0.000900855	0.150517	1.00647	0.000747859	0.0428814	0.000996958	0.147817	0.988412	0.000643131	0.0404237	0.000959771	0.149967	1.00279	0.000652009	0.0430508	0.000911408	0.1489	0.995654	0.000664597	0.0483051	0.00103078	0.149817
5129	YNL317W	0.07522	0.0112473	0.000399194	0.0644333	0.000879046	0.0118925	0.000397535	0.0633667	0.983446	0.000857093	0.0125161	0.000435948	0.0638167	0.99043	0.000998615	0.0117849	0.000450952	0.06285	0.975427	0.000864768	0.0117204	0.000422754	0.0652167	1.01216	0.00089832	0.0117204	0.00042609	0.0637333	0.989136	0.000902558	0.011871	0.000456154	0.0632	0.980859	0.000874021	0.0123441	0.000426361	0.0616833	0.95732	0.000835836	0.0119785	0.000403193	0.06255	0.970771	0.000878799	0.011828	0.000365431	0.0628333
2510	YGR272C	0.28474	0.02875	0.000806561	0.168317	0.000899845	0.0301974	0.000830516	0.1631	0.969005	0.000995694	0.0323684	0.000894936	0.1678	0.996928	0.000729902	0.0256579	0.000898973	0.13	0.772352	0.000808081	0.0296053	0.000903872	0.169483	1.00693	0.000863915	0.0301974	0.000830516	0.163317	0.970294	0.000904558	0.0348684	0.00104863	0.169417	1.00654	0.0009265	0.0317105	0.0010007	0.168483	1.00099	0.000974715	0.0293421	0.000918028	0.1703	1.01178	0.000931991	0.0305263	0.000918509	0.169433
6074	YPL271W	0.87408	0.0641935	0.00157923	0.314817	0.000794247	0.0629032	0.00146628	0.27615	0.877176	0.000776492	0.0641935	0.00138203	0.299767	0.952194	0.00070868	0.0453226	0.00167253	0.210517	0.668696	0.000981554	0.0669355	0.00135086	0.309317	0.98253	0.000785708	0.0640323	0.00155338	0.309033	0.981627	0.000801453	0.065	0.00139113	0.313967	0.9973	0.000823293	0.0670968	0.00141506	0.302167	0.959818	0.000720373	0.0664516	0.00156742	0.309367	0.982688	0.000853049	0.0640323	0.00160383	0.3144
906	YDL186W	0.14064	0.0227798	0.000737825	0.110817	0.000875257	0.0222022	0.000659163	0.1089	0.982701	0.000984012	0.0231408	0.000725833	0.10685	0.964202	0.00097262	0.0255957	0.00083489	0.1074	0.969165	0.000989498	0.0231769	0.000672751	0.109267	0.986013	0.00101969	0.0231047	0.000759679	0.108667	0.980599	0.00100588	0.0257401	0.000920578	0.11025	0.994883	0.00106776	0.0222383	0.000700901	0.10575	0.954276	0.00110865	0.022491	0.000633403	0.104717	0.944954	0.000999398	0.0208303	0.000701158	0.10125
21	YAL021C	0.07471	0.0125329	0.000345365	0.0687667	0.000964639	0.0133811	0.000329616	0.0666333	0.968976	0.000930043	0.0131063	0.000298283	0.0668167	0.971643	0.00088671	0.0138471	0.000379367	0.0677333	0.984972	0.000863858	0.0126882	0.000361552	0.0668333	0.971885	0.000990408	0.0132019	0.000342775	0.0687333	0.999514	0.000951177	0.0128196	0.000316937	0.0683	0.993213	0.000938235	0.0135006	0.000331599	0.0650333	0.945709	0.000883471	0.0135125	0.000343759	0.0681667	0.991275	0.000975415	0.0128674	0.000354258	0.0665167
347	YBR113W	0.5431	0.058	0.00126603	0.2429	0.000909284	0.0609375	0.00129188	0.2426	0.998765	0.000847228	0.0601875	0.00129582	0.240233	0.98902	0.00081958	0.0584375	0.00122213	0.2433	1.00165	0.000894629	0.052125	0.0010382	0.22005	0.905928	0.000693494	0.059625	0.00120255	0.243967	1.00439	0.000815684	0.040875	0.00101569	0.169167	0.696447	0.000843601	0.062625	0.00129375	0.244383	1.00611	0.000942056	0.0604375	0.00140616	0.2437	1.00329	0.000926256	0.0720625	0.000403794	0.126583
3834	YLL053C	0.2983	0.0282895	0.000946824	0.18765	0.00110781	0.0319737	0.000856303	0.179317	0.955593	0.00114133	0.0313158	0.00111246	0.190467	1.01501	0.00127371	0.0342763	0.000955159	0.1851	0.986411	0.000995637	0.0297368	0.000858672	0.187983	1.00177	0.00120657	0.0307895	0.000881011	0.18745	0.998934	0.00099154	0.0280921	0.000895799	0.185867	0.990498	0.00118719	0.0298684	0.00107738	0.18955	1.01013	0.00101118	0.0298684	0.000932348	0.18835	1.00373	0.00116161	0.0331579	0.00092043	0.187117
4029	YLR178C	0.41768	0.050411	0.000793321	0.24805	0.00102792	0.0512329	0.000795089	0.240617	0.970034	0.000669456	0.0459817	0.000735823	0.219783	0.886043	0.000869135	0.0488128	0.000859665	0.247817	0.999061	0.000919844	0.0486758	0.000802122	0.246317	0.993014	0.000887732	0.0487671	0.000725999	0.2486	1.00222	0.000776501	0.0491781	0.000847603	0.248667	1.00249	0.000938241	0.0522374	0.000807672	0.241167	0.972252	0.000826289	0.0516438	0.000831999	0.242933	0.979371	0.00091224	0.0505023	0.000874691	0.246933
3195	YJL135W	0.35718	0.0504762	0.00133645	0.217	0.00118922	0.0510476	0.00144953	0.21815	1.0053	0.000925128	0.0495238	0.00153318	0.21535	0.992396	0.000906373	0.0480952	0.00128617	0.218417	1.00653	0.000928028	0.052	0.00146161	0.217217	1.001	0.000964179	0.0512381	0.00150134	0.216283	0.996696	0.000965002	0.0692381	0.00195196	0.20895	0.962903	0.000851677	0.0480952	0.00134938	0.206667	0.952382	0.00107876	0.0489524	0.00158085	0.215167	0.991553	0.000969294	0.0538095	0.0012717	0.21075
4293	YLR437C	0.07641	0.0190226	0.000945263	0.0697833	0.00097546	0.0186466	0.000869125	0.0698167	1.00048	0.000911238	0.0189474	0.000969513	0.0665833	0.954144	0.000870022	0.0209023	0.00121791	0.0695167	0.99618	0.000932877	0.0176692	0.000968888	0.0683667	0.9797	0.000964451	0.0181203	0.000905624	0.0688167	0.986149	0.000998898	0.0186466	0.000969513	0.0679333	0.973489	0.000872216	0.0199248	0.0010323	0.06905	0.989492	0.000883239	0.0181955	0.0010256	0.0688667	0.986865	0.000999064	0.0168421	0.00081175	0.06735
933	YDL213C	0.14694	0.0195556	0.000732189	0.119417	0.00114487	0.0189333	0.000725608	0.11815	0.98939	0.000979009	0.0194222	0.000731239	0.1191	0.997345	0.001222	0.0196	0.000672187	0.11685	0.978504	0.00100557	0.0191111	0.000696933	0.117633	0.985061	0.00102159	0.0199556	0.000714059	0.117833	0.986736	0.00107994	0.0188444	0.000783052	0.11765	0.985203	0.00107378	0.0189778	0.000697958	0.117567	0.984508	0.00124407	0.0190667	0.000749316	0.116367	0.974459	0.00106244	0.0183111	0.000693396	0.118667
3096	YJL037W	0.55417	0.0482589	0.000772395	0.23575	0.000806106	0.0489732	0.000661066	0.23445	0.994486	0.000774797	0.0506696	0.000741995	0.230517	0.977803	0.000822919	0.0390179	0.000711911	0.166417	0.705905	0.000774548	0.048125	0.000779953	0.235667	0.999648	0.000835329	0.0487946	0.000744403	0.235783	1.00014	0.000801904	0.0850446	0.000913914	0.20435	0.866808	0.00105562	0.0508482	0.000764988	0.234783	0.995898	0.000865868	0.0484821	0.000838842	0.235283	0.998019	0.00090786	0.0483929	0.000691922	0.214667
5683	YOR281C	0.10806	0.0143357	0.000583553	0.0863167	0.000927698	0.0149301	0.000562558	0.0876333	1.01525	0.00100537	0.0154196	0.000630002	0.0882	1.02182	0.000934208	0.0157343	0.000583553	0.0887833	1.02858	0.00107451	0.0148601	0.000626587	0.0878333	1.01757	0.000988117	0.0152098	0.000591778	0.0873167	1.01159	0.000982766	0.0152797	0.000638967	0.0877667	1.0168	0.000992044	0.015	0.000540946	0.0861833	0.998455	0.000882288	0.0160839	0.000565091	0.08785	1.01776	0.00106986	0.015	0.000587377	0.0900833
5572	YOR169C	0.74237	0.0614935	0.000652325	0.255067	0.000761836	0.0623377	0.00070032	0.250667	0.98275	0.000634839	0.0618182	0.000697118	0.254183	0.996534	0.000714842	0.0831169	0.000899338	0.2284	0.895451	0.000921452	0.0644156	0.000692163	0.247967	0.972164	0.000631966	0.0641558	0.00070814	0.25205	0.988172	0.000660162	0.0618182	0.000773195	0.255967	1.00353	0.000647735	0.0619481	0.000702895	0.235683	0.924004	0.000606572	0.064026	0.000688049	0.254067	0.996079	0.000681067	0.0585714	0.000586517	0.232783
3478	YKL031W	0.25119	0.0329927	0.00109598	0.173283	0.00124498	0.0322628	0.00104364	0.17135	0.988845	0.000967595	0.0353285	0.00117377	0.1732	0.999521	0.00131479	0.0469343	0.00134446	0.166817	0.962685	0.000970636	0.0358394	0.00122087	0.175633	1.01356	0.00121441	0.0367153	0.00105026	0.174117	1.00481	0.00125496	0.0341606	0.00121545	0.173383	1.00058	0.00118072	0.0354745	0.00103233	0.172767	0.997022	0.00117802	0.0318248	0.00120485	0.16075	0.927673	0.00110532	0.0466423	0.00157408	0.171433
3759	YKR083C	0.24536	0.0326316	0.00120668	0.174633	0.00116237	0.0333083	0.00111751	0.16995	0.973184	0.0010161	0.0357143	0.00110777	0.172017	0.98502	0.00114337	0.0390977	0.00136705	0.173783	0.995133	0.00105131	0.0330827	0.000960668	0.1684	0.964308	0.00107505	0.033985	0.00112382	0.173867	0.995614	0.000983338	0.0334586	0.00111296	0.173383	0.992842	0.00114043	0.0396241	0.00120971	0.1741	0.996948	0.00111504	0.0349624	0.000998211	0.166083	0.95104	0.00112263	0.0358647	0.000947701	0.174033
4620	YMR148W	0.19491	0.027973	0.00110058	0.156183	0.00108538	0.0303378	0.00119971	0.150383	0.962864	0.00108866	0.0294595	0.00113188	0.153583	0.983353	0.00123077	0.0393243	0.00155448	0.1535	0.982821	0.00101639	0.0333108	0.00114715	0.155933	0.998399	0.00125244	0.0294595	0.00116833	0.155417	0.995095	0.00137025	0.0293243	0.00108438	0.156667	1.0031	0.00126319	0.0331081	0.0012529	0.154283	0.987835	0.00124767	0.0311486	0.00114569	0.156	0.998828	0.00127347	0.0308784	0.00119878	0.155933
4958	YNL147W	0.22536	0.024087	0.00106026	0.154017	0.001009	0.026087	0.00116526	0.155917	1.01234	0.0010436	0.0248696	0.0009861	0.1535	0.996643	0.00111379	0.0245217	0.000932705	0.137767	0.894492	0.00100086	0.026087	0.00115194	0.154033	1.0001	0.00115542	0.0242609	0.00107069	0.153817	0.998701	0.00103895	0.0241739	0.000982652	0.1544	1.00249	0.000957532	0.0241739	0.00110811	0.154533	1.00335	0.00109183	0.0250435	0.000956392	0.154	0.99989	0.00117508	0.024	0.000930552	0.155017
2479	YGR242W	0.67435	0.0547059	0.000920282	0.21725	0.000747359	0.0541176	0.00105251	0.21455	0.987572	0.000657581	0.0532353	0.00103157	0.206183	0.949059	0.000634524	0.0701961	0.00123466	0.204633	0.941924	0.000699243	0.0607843	0.00131377	0.217333	1.00038	0.000620845	0.0532353	0.000962728	0.2174	1.00069	0.000644286	0.0534314	0.00097407	0.217633	1.00176	0.000687636	0.0509804	0.000960127	0.20545	0.945685	0.00061895	0.0552941	0.000975529	0.214133	0.985652	0.000684041	0.0589216	0.0011675	0.2089
5899	YPL098C	0.28631	0.0306195	0.000982634	0.1607	0.000813039	0.0342478	0.0010086	0.161967	1.00788	0.000915423	0.0311504	0.00097496	0.1527	0.950218	0.000863615	0.0342478	0.000976393	0.1622	1.00933	0.000934572	0.0326549	0.000984868	0.161183	1.00301	0.000905747	0.0348673	0.000944488	0.16215	1.00902	0.000835768	0.030708	0.00103054	0.161767	1.00664	0.000827427	0.029823	0.000959886	0.153583	0.955713	0.000828644	0.0323009	0.00108287	0.159983	0.995538	0.000985243	0.0324779	0.00105809	0.162067
668	YCR060W	0.14716	0.0246847	0.00113382	0.11885	0.00112774	0.0253153	0.00107438	0.119	1.00126	0.00117339	0.0272973	0.00125075	0.119583	1.00617	0.00113218	0.0246847	0.00110422	0.11725	0.986538	0.00110584	0.0263964	0.00111641	0.119717	1.00729	0.00114033	0.0254054	0.00116096	0.119333	1.00406	0.00124556	0.0326126	0.00161653	0.118817	0.999722	0.0012068	0.0254955	0.00130009	0.118267	0.995095	0.00113481	0.0244144	0.00117454	0.120883	1.01711	0.00119859	0.0265766	0.00120296	0.120183
4001	YLR151C	0.4192	0.0348235	0.000455854	0.179517	0.000811334	0.0363529	0.000579924	0.179917	1.00223	0.000815891	0.0351176	0.000618658	0.1781	0.992107	0.000914692	0.0219412	0.000395072	0.108917	0.606722	0.000666367	0.0351765	0.000639838	0.179633	1.00065	0.000844299	0.0360294	0.000559561	0.1804	1.00492	0.00093616	0.0406176	0.000684845	0.17275	0.962304	0.00072503	0.0371765	0.0005784	0.179333	0.998975	0.000744176	0.0371765	0.000542168	0.17935	0.99907	0.000847755	0.0373529	0.000513714	0.178283
3298	YJR012C	0.22047	0.0242029	0.000712154	0.12605	0.000919215	0.0261353	0.000697287	0.1267	1.00516	0.000955001	0.025314	0.000720878	0.124617	0.988631	0.000788503	0.0379227	0.00125053	0.127167	1.00886	0.000846284	0.0252174	0.000603903	0.125183	0.993122	0.000840368	0.0244928	0.000714691	0.12625	1.00159	0.000856231	0.0248309	0.000707205	0.127067	1.00807	0.000773722	0.0271498	0.00065023	0.125167	0.992995	0.000752697	0.0264251	0.000744712	0.127117	1.00846	0.00087278	0.0278744	0.000682655	0.12635
4106	YLR255C	0.40868	0.0663248	0.00145553	0.183417	0.000570096	0.0682051	0.00143936	0.183167	0.998637	0.000572638	0.0699145	0.00137799	0.183833	1.00227	0.000507569	0.0787179	0.000649455	0.1085	0.591548	0.000503646	0.0668376	0.00144659	0.182033	0.992454	0.000561684	0.0678632	0.00143853	0.181217	0.988005	0.000574296	0.0820513	0.000440216	0.1047	0.57083	0.000525609	0.0647009	0.0015262	0.182317	0.994003	0.000553713	0.0662393	0.00161226	0.182533	0.99518	0.000572133	0.074188	0.0013368	0.17665
94	YAR029W	0.45364	0.0582432	0.00159997	0.265133	0.00105126	0.0618919	0.00159396	0.265917	1.00296	0.000933205	0.055	0.00165222	0.267417	1.00861	0.00105816	0.0572973	0.00158152	0.265917	1.00296	0.00120588	0.0575676	0.00151534	0.259783	0.979821	0.00101755	0.0594595	0.00168289	0.264183	0.996417	0.00104391	0.0856757	0.00181314	0.230483	0.869311	0.000934092	0.0608108	0.00160931	0.251383	0.948139	0.00102598	0.0571622	0.0016477	0.257467	0.971086	0.000967239	0.0591892	0.00162406	0.24775
3316	YJR034W	0.22421	0.0366667	0.00130886	0.14915	0.00109012	0.0364815	0.00128797	0.150933	1.01195	0.000927706	0.039537	0.00136085	0.1543	1.03453	0.00125828	0.0457407	0.0015807	0.1532	1.02715	0.00105341	0.0382407	0.00137238	0.150183	1.00693	0.00116439	0.0373148	0.00143348	0.1497	1.00369	0.00107543	0.0439815	0.00169063	0.151983	1.01899	0.000884982	0.0403704	0.00121601	0.1514	1.01509	0.00104749	0.0387963	0.00137263	0.1472	0.986926	0.000954675	0.0410185	0.00131109	0.133167
6054	YPL251W	0.44832	0.0387	0.000996423	0.183517	0.00077364	0.0383	0.00113433	0.183733	1.00118	0.000895306	0.039	0.000994834	0.184983	1.00799	0.000767978	0.0302	0.000903236	0.13755	0.749522	0.000769438	0.0397	0.00104442	0.18225	0.993096	0.000834777	0.0402	0.000968644	0.183133	0.997908	0.000836441	0.0377	0.0010959	0.184117	1.00327	0.000808591	0.0396	0.000968012	0.1839	1.00209	0.00080956	0.0386	0.0012455	0.18495	1.00781	0.000842241	0.0421	0.0010718	0.184733
1226	YDR253C	0.17108	0.0240314	0.000836501	0.129967	0.00123551	0.0229319	0.000899913	0.1271	0.977941	0.00111254	0.025445	0.000856082	0.12525	0.963706	0.00102911	0.0363351	0.000633825	0.0937	0.720952	0.000549441	0.0222513	0.00083073	0.131133	1.00897	0.00106364	0.0239267	0.000910649	0.128883	0.991659	0.00117074	0.0231414	0.000934672	0.13075	1.00602	0.00112691	0.0272251	0.000884933	0.128233	0.986658	0.00113878	0.0225654	0.000841833	0.1232	0.947933	0.00102533	0.0294764	0.000985576	0.131633
1801	YER158C	0.11682	0.0163525	0.000403264	0.0858167	0.000953075	0.0171204	0.000410928	0.0857	0.99864	0.00083539	0.0167714	0.000464996	0.0862	1.00447	0.000799293	0.0168935	0.000384507	0.0708833	0.825985	0.000576562	0.0173124	0.000411672	0.0857833	0.999611	0.000901092	0.0168761	0.000426776	0.0843333	0.982714	0.000898429	0.0161257	0.000394275	0.0853	0.993979	0.000888717	0.018377	0.000442786	0.0865333	1.00835	0.000844333	0.0171379	0.000443435	0.0861	1.0033	0.000978524	0.0170506	0.000467635	0.0850667
2980	YIL140W	0.12485	0.0152612	0.000333114	0.08975	0.000831375	0.0155286	0.00028814	0.0896667	0.999072	0.000876068	0.0160875	0.000320578	0.0885667	0.986816	0.000916858	0.0164763	0.000342038	0.0904	1.00724	0.000830947	0.0152005	0.000343872	0.089	0.991643	0.00089305	0.015407	0.000352262	0.0908333	1.01207	0.000919784	0.0148481	0.000301926	0.08975	1	0.000916968	0.0165857	0.000322571	0.0896167	0.998515	0.000943318	0.0156622	0.00035184	0.0882167	0.982916	0.00089027	0.0151883	0.000303875	0.0909833
4314	YLR457C	0.27039	0.0359248	0.000663326	0.170317	0.000902424	0.0369279	0.000618198	0.169383	0.994516	0.00104177	0.0358307	0.000757645	0.16815	0.987277	0.00111083	0.0449843	0.000457496	0.113167	0.664449	0.000607695	0.0381191	0.000729964	0.1659	0.974066	0.00104198	0.0369592	0.000776003	0.16925	0.993735	0.00107332	0.0468966	0.00123364	0.16845	0.989038	0.00100229	0.0391223	0.000774949	0.1709	1.00342	0.00116476	0.0380251	0.000656084	0.168567	0.989725	0.00106074	0.0368966	0.000720472	0.16875
354	YBR120C	0.26966	0.0314198	0.000958254	0.175783	0.00110201	0.0298765	0.00103482	0.176067	1.00162	0.00111532	0.030679	0.00107077	0.1767	1.00522	0.00106314	0.0258025	0.000856653	0.132967	0.756427	0.000889737	0.0301235	0.00104439	0.178617	1.01612	0.00110293	0.0311728	0.000991278	0.1763	1.00294	0.00125386	0.037037	0.00132855	0.174667	0.993651	0.00109777	0.0326543	0.00106655	0.1748	0.994408	0.00123029	0.0310494	0.000896893	0.17065	0.970799	0.00117505	0.0307407	0.00103954	0.178317
5854	YPL054W	0.24348	0.0349834	0.000828085	0.173133	0.00122544	0.0343189	0.000775557	0.173767	1.00366	0.00102835	0.0359136	0.000693762	0.17285	0.998365	0.000969818	0.0389701	0.000817684	0.16785	0.969486	0.00100512	0.0356146	0.000928877	0.176017	1.01666	0.00112955	0.0349502	0.000830834	0.174667	1.00886	0.00131011	0.0330233	0.000724142	0.1762	1.01771	0.00119258	0.0388704	0.000833568	0.167633	0.968233	0.00107485	0.0326246	0.000699718	0.170033	0.982095	0.000967385	0.039103	0.000799579	0.1772
559	YCL023C	0.55391	0.048	0.00102793	0.24825	0.00078797	0.048	0.000864895	0.22505	0.906546	0.000689395	0.0513913	0.00111861	0.234217	0.943472	0.000777134	0.0492174	0.00092306	0.249383	1.00456	0.000919215	0.0496522	0.000940243	0.2173	0.875327	0.000788835	0.0525217	0.00108233	0.247267	0.99604	0.000857602	0.0498261	0.00106751	0.248617	1.00148	0.000940369	0.0501739	0.00100035	0.248217	0.999867	0.000919708	0.0491304	0.00100436	0.246883	0.994493	0.000899266	0.0584348	0.00112538	0.225533
527	YBR288C	0.16691	0.0244928	0.000475104	0.1332	0.00104585	0.0250104	0.000589051	0.131883	0.990113	0.00122899	0.025176	0.000574801	0.131733	0.988986	0.00111846	0.0301242	0.000714955	0.132867	0.9975	0.00117317	0.0251346	0.000585581	0.13285	0.997372	0.00112815	0.0250932	0.000541547	0.134417	1.00914	0.00102883	0.0250932	0.00060125	0.136033	1.02127	0.00117019	0.0275155	0.000509949	0.132	0.990991	0.00107428	0.0257143	0.000547092	0.131	0.983483	0.00105269	0.0271222	0.000520311	0.13435
11	YAL013W	0.09351	0.0157619	0.000549247	0.076	0.00092516	0.0164762	0.000541718	0.0773667	1.01798	0.000867675	0.0167381	0.00054361	0.0767667	1.01009	0.000953171	0.017119	0.00055126	0.0757	0.996053	0.000886418	0.015881	0.000530253	0.0776	1.02105	0.000972744	0.0155952	0.000475406	0.07825	1.02961	0.00100627	0.015	0.000493465	0.0754667	0.992983	0.000880933	0.0164762	0.00046719	0.0764333	1.0057	0.000920252	0.0166429	0.00055419	0.0762833	1.00373	0.000918043	0.0165	0.000478898	0.0756667
3950	YLR101C	0.32235	0.0394656	0.00120965	0.1709	0.000832413	0.0405344	0.00112108	0.171467	1.00332	0.00102936	0.0400763	0.001221	0.17145	1.00322	0.000877896	0.0501527	0.00130516	0.167183	0.97825	0.000765834	0.0406107	0.00102804	0.171617	1.0042	0.000886506	0.0419084	0.00116681	0.17135	1.00263	0.000927209	0.0383206	0.00111195	0.171417	1.00303	0.000912009	0.0416794	0.00109817	0.170283	0.99639	0.000890206	0.040229	0.00110591	0.172083	1.00692	0.000933205	0.0380916	0.00107118	0.168367
6176	YPR089W	0.3517	0.0424437	0.000439286	0.228067	0.00110823	0.0420833	0.000440451	0.222983	0.977708	0.00106535	0.0435135	0.00036169	0.22545	0.988525	0.00102924	0.0658559	0.000697777	0.2008	0.880443	0.000781508	0.0438288	0.000494697	0.230417	1.0103	0.00108697	0.0423761	0.000445707	0.2243	0.983483	0.00103838	0.096036	0.000451025	0.215733	0.945919	0.001004	0.045991	0.000428861	0.224667	0.985092	0.00104024	0.0432883	0.000423578	0.215067	0.942999	0.00109775	0.0479392	0.000521828	0.22825
2531	YGR293C	0.20885	0.0418301	0.00153983	0.166567	0.00127098	0.0411111	0.00160169	0.167983	1.0085	0.001316	0.0326144	0.00106656	0.135367	0.812688	0.00102723	0.0733987	0.00195368	0.1573	0.944365	0.000755808	0.0415033	0.00148324	0.16615	0.997497	0.00117886	0.0430065	0.00156002	0.1684	1.011	0.00141272	0.040719	0.00144899	0.166433	0.999196	0.00129269	0.0435948	0.00155967	0.167233	1.004	0.00131275	0.0395425	0.00154372	0.166033	0.996794	0.00134633	0.0471895	0.00174567	0.1656
2800	YHR191C	0.19428	0.0316541	0.00100924	0.137717	0.00104828	0.0303759	0.00109491	0.132567	0.962604	0.000950074	0.0315789	0.00113668	0.13725	0.996609	0.0011419	0.0482707	0.00149668	0.13225	0.960303	0.000859205	0.0311278	0.00119612	0.137517	0.998548	0.000934152	0.0312782	0.00113526	0.137267	0.996732	0.00104283	0.0290226	0.000996157	0.135833	0.98632	0.00101332	0.0320301	0.00111939	0.137467	0.998185	0.000975409	0.0304511	0.00104341	0.129717	0.94191	0.000934019	0.0310526	0.00105594	0.13615
764	YDL050C	0.26829	0.0317073	0.00115264	0.174933	0.00120201	0.0322764	0.00107987	0.174483	0.997428	0.00108757	0.0313821	0.00102584	0.174133	0.995427	0.00109686	0.0303252	0.00108857	0.17625	1.00753	0.00112942	0.0306504	0.00126081	0.176917	1.01134	0.00115719	0.0318699	0.00101033	0.169517	0.96904	0.00111322	0.0327642	0.00109228	0.176367	1.0082	0.00116183	0.0338211	0.00112432	0.169333	0.967988	0.00100363	0.0339837	0.00120347	0.1756	1.00381	0.00107178	0.0356098	0.00131282	0.174367
3126	YJL065C	0.14101	0.0243114	0.00090453	0.114783	0.00110565	0.0266467	0.000961599	0.114967	1.0016	0.0010634	0.0241317	0.000976998	0.113267	0.986792	0.00107531	0.029521	0.00112266	0.115117	1.00291	0.00101101	0.0258683	0.00107139	0.11545	1.00581	0.00107582	0.0246707	0.000902343	0.11475	0.999713	0.00134161	0.0243713	0.000961142	0.115433	1.00566	0.00111356	0.025988	0.00106913	0.111833	0.974299	0.00124272	0.0273653	0.00100578	0.115317	1.00465	0.00111485	0.0254491	0.000987872	0.11095
809	YDL094C	0.22503	0.0316568	0.00119651	0.15935	0.00108266	0.0297633	0.00105389	0.156533	0.982322	0.00124299	0.0302959	0.000997556	0.150417	0.943941	0.00105682	0.0317751	0.00109446	0.1585	0.994666	0.00117568	0.034497	0.0011279	0.1601	1.00471	0.00106496	0.0305917	0.00100033	0.157617	0.989125	0.00110581	0.0494083	0.00178184	0.156533	0.982322	0.000982992	0.0318343	0.00110138	0.152133	0.95471	0.00109598	0.0315976	0.00100448	0.1587	0.995921	0.00102944	0.0326627	0.00100184	0.1571
2162	YGL191W	0.24074	0.0275969	0.0010868	0.16965	0.00106695	0.0286822	0.00112112	0.16695	0.984085	0.00120157	0.0265891	0.00109766	0.168	0.990274	0.00114874	0.0673643	0.00209726	0.159717	0.94145	0.000877379	0.0284496	0.00101525	0.171067	1.00835	0.00102113	0.0262791	0.000885164	0.162967	0.960607	0.00112217	0.0262791	0.0010263	0.1723	1.01562	0.0012521	0.0289922	0.0012656	0.1712	1.00914	0.00128059	0.0295349	0.00108891	0.17035	1.00413	0.00121453	0.0260465	0.000763358	0.1514
1204	YDR231C	0.11059	0.0159512	0.000706706	0.0909167	0.00109915	0.0180488	0.000695084	0.09165	1.00807	0.00100066	0.0186829	0.000785456	0.0926167	1.0187	0.000963944	0.0196098	0.00085338	0.0931667	1.02475	0.000870063	0.0177073	0.000799548	0.0885167	0.973602	0.00101315	0.0182439	0.00086648	0.0939833	1.03373	0.00104673	0.0194146	0.000919127	0.0924167	1.0165	0.00096015	0.0193171	0.000753478	0.0893833	0.983134	0.00103111	0.0180488	0.000866144	0.0930167	1.0231	0.000980687	0.0172195	0.000745493	0.0900667
1997	YGL025C	0.07344	0.0123174	0.000433128	0.0637167	0.000960881	0.013602	0.000515189	0.0657167	1.03139	0.00102438	0.0132746	0.000495793	0.0630333	0.989274	0.000827961	0.012796	0.000517295	0.0644833	1.01203	0.000877263	0.0131486	0.000554618	0.0653167	1.02511	0.000822919	0.0127456	0.000482512	0.0669	1.04996	0.000979046	0.0128715	0.000529925	0.0660167	1.0361	0.000871493	0.0156423	0.000561249	0.0651167	1.02197	0.000917857	0.0116877	0.000528242	0.0637333	1.00026	0.000959188	0.0132494	0.000513452	0.0653833
1232	YDR259C	0.33878	0.041906	0.000650707	0.212883	0.00106337	0.0427676	0.00068447	0.21375	1.00407	0.00100091	0.0438381	0.000719655	0.2131	1.00102	0.000982513	0.0618277	0.00147355	0.2107	0.989746	0.00105543	0.0405222	0.000678037	0.201683	0.947389	0.00104526	0.0417493	0.000735146	0.212417	0.997811	0.00106457	0.0411749	0.000627282	0.212633	0.998826	0.000996593	0.0457963	0.000717841	0.201467	0.946374	0.00104764	0.042141	0.000712589	0.21085	0.99045	0.00108282	0.0420888	0.000747145	0.214867
5088	YNL276C	0.23792	0.0340458	0.00110895	0.155017	0.000857924	0.0376336	0.00109728	0.154517	0.996775	0.000935607	0.0371756	0.00118281	0.156333	1.00849	0.000996542	0.0620611	0.00177062	0.148933	0.960753	0.000812809	0.0358779	0.00107674	0.155683	1.0043	0.0010546	0.0358015	0.00109966	0.15455	0.996987	0.000916188	0.0358779	0.0012457	0.1531	0.987634	0.000977017	0.0385496	0.0011964	0.1567	1.01086	0.0011248	0.0385496	0.00111406	0.1566	1.01021	0.00104293	0.0377863	0.00112468	0.140117
435	YBR198C	0.09208	0.012594	0.000307134	0.0729833	0.000909806	0.0132206	0.000332677	0.07305	1.00091	0.000915012	0.0137343	0.000335814	0.0732833	1.00411	0.000873624	0.0146617	0.000376134	0.0725833	0.994519	0.000837489	0.0127193	0.000327336	0.0716333	0.981503	0.000946056	0.0130075	0.000340486	0.0731667	1.00251	0.000928066	0.0129699	0.000337458	0.07235	0.991323	0.000853486	0.0140602	0.000341332	0.07175	0.983102	0.000850252	0.0134085	0.00033032	0.0724833	0.993149	0.000850625	0.0128195	0.000298928	0.0711333
4241	YLR385C	0.30458	0.0414394	0.00133183	0.19685	0.00116755	0.0427273	0.0012874	0.196733	0.999406	0.00108241	0.0412879	0.00127761	0.197083	1.00118	0.00101105	0.0625758	0.00220359	0.195667	0.99399	0.000955007	0.0411364	0.00117684	0.1901	0.96571	0.00111692	0.0388636	0.0012034	0.19495	0.990348	0.0012271	0.0423485	0.00123908	0.19505	0.990856	0.00117398	0.0461364	0.0013564	0.190617	0.968336	0.00103495	0.0407576	0.00130215	0.1902	0.966218	0.00118236	0.0368182	0.0010037	0.180967
4661	YMR184W	0.25382	0.0395455	0.0010678	0.187	0.00123963	0.0396465	0.0010514	0.1822	0.974332	0.00131203	0.0387879	0.00114955	0.187083	1.00044	0.00116621	0.0506061	0.000780316	0.153783	0.822369	0.000779465	0.0400505	0.00109714	0.1889	1.01016	0.00124516	0.0382323	0.00106829	0.189117	1.01132	0.0011347	0.0405051	0.000999638	0.189267	1.01212	0.00124039	0.0414646	0.00112533	0.184267	0.985385	0.00138341	0.0412626	0.00112246	0.18805	1.00561	0.00124785	0.0473737	0.00110311	0.1765
4539	YMR072W	0.24051	0.0301639	0.00093828	0.17365	0.00114891	0.0298907	0.000973265	0.17345	0.998848	0.00105034	0.0308743	0.000867046	0.1705	0.98186	0.00104092	0.0331694	0.000884028	0.162917	0.938192	0.000907336	0.0322404	0.000888308	0.174683	1.00595	0.00114891	0.0305464	0.000869573	0.171017	0.984837	0.00122257	0.0294536	0.000825722	0.1731	0.996833	0.00113933	0.0318033	0.00094443	0.169	0.973222	0.00122097	0.0296721	0.00090447	0.17315	0.997121	0.00119229	0.0308197	0.000964033	0.174267
613	YCR007C	0.20802	0.0277406	0.000852962	0.152067	0.00120699	0.0284937	0.000855137	0.148667	0.977641	0.00110009	0.0300418	0.00082035	0.149367	0.982245	0.00106893	0.0291213	0.000830177	0.147467	0.96975	0.00111251	0.0291213	0.000886368	0.150067	0.986848	0.00114526	0.0280753	0.000791346	0.1487	0.977858	0.00105742	0.0276987	0.000787919	0.149683	0.984323	0.00112094	0.0296653	0.000817547	0.1406	0.924592	0.000946817	0.0284519	0.000841036	0.1473	0.968652	0.00115459	0.0302092	0.00083588	0.150367
3823	YLL042C	0.18438	0.0282036	0.000957481	0.131183	0.00111297	0.0286826	0.000980138	0.129833	0.989709	0.000938996	0.0272455	0.000844087	0.128917	0.982726	0.00109941	0.0292216	0.00100223	0.1335	1.01766	0.00114292	0.03	0.00094285	0.13245	1.00966	0.000962532	0.0286228	0.000923582	0.1308	0.99708	0.00097773	0.025988	0.000922155	0.130117	0.991874	0.000976215	0.0302395	0.00101346	0.130867	0.997591	0.000998383	0.0292216	0.00105902	0.131683	1.00381	0.00100009	0.0296407	0.00101707	0.130317
2287	YGR051C	0.26107	0.0436449	0.00140056	0.16595	0.000982293	0.0411215	0.00145636	0.164233	0.989654	0.00102857	0.0439252	0.00121994	0.154867	0.933215	0.000938748	0.053271	0.0013317	0.153033	0.922163	0.000738587	0.0442991	0.00151996	0.165833	0.999295	0.000887478	0.044486	0.0012952	0.165217	0.995583	0.000991025	0.0571963	0.0018074	0.164683	0.992365	0.000879843	0.0452336	0.00128553	0.1662	1.00151	0.000976164	0.0446729	0.00124939	0.164983	0.994173	0.000997251	0.0453271	0.00134419	0.14855
4424	YML094W	0.1594	0.0225767	0.000987163	0.13365	0.00117645	0.0255828	0.000919384	0.132633	0.992391	0.00111625	0.0258282	0.00106	0.13295	0.994762	0.001372	0.023865	0.000821626	0.13395	1.00224	0.00133489	0.0238037	0.000936866	0.13415	1.00374	0.0011986	0.022638	0.00100572	0.132867	0.994141	0.00119874	0.0207975	0.00103285	0.133833	1.00137	0.00117254	0.0220859	0.000979822	0.12865	0.962589	0.00119794	0.0249693	0.000965033	0.131	0.980172	0.00113033	0.0245399	0.00104064	0.134783
3097	YJL038C	0.31105	0.030411	0.000662701	0.154983	0.000886838	0.0301826	0.000754776	0.15545	1.00301	0.00093729	0.0326941	0.000781978	0.1567	1.01108	0.000919623	0.0275342	0.000623791	0.122417	0.789874	0.000759397	0.030411	0.000646451	0.156583	1.01032	0.000851584	0.0300457	0.000665776	0.155483	1.00323	0.000801847	0.0289498	0.00070922	0.15535	1.00237	0.000934395	0.0332877	0.000653244	0.154083	0.994193	0.0009265	0.0325114	0.000727171	0.157067	1.01345	0.000799307	0.0323744	0.000769292	0.155633
4372	YML047C	0.22314	0.0309659	0.000715102	0.163383	0.000998092	0.0326989	0.000673587	0.165567	1.01337	0.00102243	0.0305398	0.000614625	0.1636	1.00133	0.00111664	0.0470739	0.00110713	0.161317	0.987355	0.000878102	0.0317614	0.000734283	0.164467	1.00663	0.00127966	0.0320455	0.000670629	0.164333	1.00581	0.00115783	0.0317614	0.00074872	0.1657	1.01418	0.00112434	0.0328125	0.000736516	0.161517	0.988579	0.00112079	0.0331534	0.000611509	0.16245	0.994289	0.0011788	0.0344318	0.000702063	0.160883
3846	YLL065W	0.23234	0.0316379	0.00108798	0.14675	0.00100993	0.0286207	0.000976513	0.146533	0.998521	0.00103715	0.0300862	0.00114529	0.1457	0.992845	0.000981116	0.0272414	0.00100589	0.145267	0.989894	0.00102838	0.0289655	0.00115862	0.143617	0.978651	0.000999114	0.0293103	0.00124372	0.14465	0.98569	0.000976807	0.0286207	0.000968717	0.145867	0.993983	0.00095307	0.0299138	0.00101888	0.139267	0.949009	0.00101327	0.029569	0.00100991	0.1442	0.982624	0.000905492	0.0306897	0.00118323	0.143867
4406	YML078W	0.21914	0.0214286	0.000854412	0.162333	0.00122769	0.0217033	0.000861146	0.16505	1.01674	0.00128354	0.0215385	0.000803046	0.1633	1.00596	0.00122676	0.0191209	0.000721415	0.162817	1.00298	0.00120242	0.0195604	0.000703429	0.154967	0.954624	0.00115513	0.0228022	0.00100016	0.164367	1.01253	0.00117647	0.0189011	0.00068569	0.1637	1.00842	0.00129237	0.0244505	0.000906454	0.164717	1.01469	0.00114653	0.0217582	0.000887723	0.162633	1.00185	0.00132178	0.0232967	0.000812351	0.163867
3007	YIL165C	0.31942	0.0464706	0.00123273	0.224283	0.00139197	0.0531933	0.00180085	0.228933	1.02073	0.0013289	0.0431933	0.00128742	0.205617	0.916775	0.00107022	0.0930252	0.00111487	0.176217	0.78569	0.000786703	0.044958	0.00157147	0.211033	0.940923	0.00125842	0.0496639	0.00163757	0.2281	1.01702	0.00127124	0.0477311	0.0016278	0.226317	1.00907	0.00125244	0.0484874	0.00138364	0.216667	0.966043	0.00130186	0.0552941	0.00186425	0.2287	1.01969	0.00113173	0.0478151	0.00176708	0.227967
4523	YMR056C	0.08262	0.014822	0.000608373	0.07005	0.000950383	0.0153722	0.000610469	0.06915	0.987152	0.000786574	0.0159223	0.000611002	0.0712667	1.01737	0.000929476	0.017055	0.000666502	0.0704833	1.00619	0.000881967	0.014466	0.000557552	0.0689833	0.984772	0.00100162	0.015178	0.000629972	0.0700333	0.999762	0.000986819	0.0170227	0.000659677	0.0691167	0.986677	0.000960173	0.0146926	0.000665804	0.06995	0.998572	0.000910479	0.0147573	0.000619064	0.0697333	0.995479	0.000889144	0.0145631	0.00054602	0.0693
5023	YNL211C	0.41734	0.0533721	0.00167835	0.245417	0.00106324	0.0584884	0.00150831	0.24435	0.995652	0.00109516	0.0560465	0.00172125	0.24735	1.00788	0.000993436	0.0801163	0.00138869	0.17265	0.703496	0.000810915	0.060814	0.00159196	0.234217	0.954363	0.000894779	0.055	0.00169276	0.237867	0.969236	0.00108088	0.0568605	0.00174919	0.2441	0.994634	0.00117566	0.0567442	0.00155181	0.244333	0.995583	0.00105215	0.0580233	0.00186818	0.244317	0.995518	0.00116954	0.0569767	0.00182337	0.246667
4951	YNL140C	0.36501	0.0691534	0.00126078	0.21075	0.00068854	0.0702116	0.00121368	0.209917	0.996047	0.000633218	0.0697884	0.00106271	0.191567	0.908977	0.000535988	0.0943915	0.000773451	0.148083	0.702648	0.000805402	0.0778307	0.000856097	0.1948	0.924318	0.000632728	0.0689418	0.00127026	0.211417	1.00316	0.000682753	0.0650265	0.000950937	0.199933	0.948674	0.000667873	0.0709524	0.001144	0.210333	0.998021	0.000727616	0.0687302	0.00135521	0.210317	0.997945	0.000637821	0.0736508	0.000943049	0.209617
2312	YGR076C	0.19923	0.0257325	0.000962574	0.1461	0.0010796	0.0270701	0.00102689	0.145083	0.993039	0.00117926	0.0236943	0.00101352	0.144617	0.989849	0.00111235	0.0250318	0.0010264	0.142633	0.97627	0.00104436	0.0261783	0.00101684	0.14395	0.985284	0.00113699	0.023758	0.000909212	0.144933	0.992012	0.00100614	0.024586	0.000967292	0.145083	0.993039	0.00100204	0.026879	0.0010711	0.145717	0.997379	0.00126414	0.0263694	0.00104148	0.1392	0.952772	0.00115892	0.0240127	0.00102882	0.14395
2083	YGL112C	0.09068	0.0125194	0.000391923	0.0767167	0.000853273	0.0135078	0.000421176	0.0767	0.999782	0.00102569	0.0129845	0.00045363	0.0766167	0.998697	0.000953657	0.0132171	0.000426533	0.0759	0.989354	0.000975101	0.0131977	0.000420484	0.0761167	0.992179	0.000887017	0.0129264	0.000418071	0.07455	0.971757	0.000992796	0.0116473	0.000452781	0.0757	0.986747	0.00116786	0.0139729	0.000447503	0.0757667	0.987617	0.000989527	0.0137984	0.000444913	0.0751667	0.979796	0.000942611	0.0140116	0.000505077	0.0769833
1589	YEL057C	0.19049	0.0234335	0.000823505	0.132867	0.000937358	0.0251502	0.000797064	0.13185	0.992346	0.000990522	0.0219742	0.000754075	0.12435	0.935898	0.00114723	0.0252361	0.000800029	0.10655	0.80193	0.000940731	0.0254936	0.000833486	0.132717	0.998871	0.00101867	0.0238197	0.000734109	0.130667	0.983442	0.00101094	0.0227897	0.000779601	0.132867	1	0.00102406	0.0251073	0.000754312	0.122217	0.919845	0.000993139	0.0243777	0.000701392	0.129167	0.972153	0.0010108	0.0248498	0.000778636	0.132733
4279	YLR423C	0.15054	0.0238129	0.000617811	0.127667	0.00110574	0.0235731	0.000602229	0.12525	0.981068	0.00105924	0.0227098	0.000627424	0.122167	0.956919	0.00113571	0.0235492	0.000626418	0.111517	0.873499	0.00103206	0.023789	0.00066486	0.1262	0.988509	0.00125578	0.0238369	0.000604917	0.1252	0.980676	0.0012713	0.0236211	0.000636633	0.127117	0.995692	0.00126696	0.025012	0.000671512	0.123017	0.963577	0.00119936	0.0244365	0.000642432	0.123583	0.968011	0.00112791	0.0248441	0.000619011	0.124133
3081	YJL022W	0.57421	0.0607843	0.00118835	0.244267	0.000694256	0.0628431	0.000981292	0.244133	0.999451	0.000649614	0.0608824	0.000942551	0.237683	0.973046	0.000627608	0.0657843	0.000675944	0.185033	0.757503	0.000763345	0.0618627	0.000904319	0.2281	0.933814	0.000559379	0.0623529	0.00108047	0.24215	0.991333	0.000625074	0.0603922	0.00102647	0.243833	0.998223	0.000614651	0.0608824	0.00110537	0.235867	0.965611	0.000553501	0.0627451	0.00109382	0.2452	1.00382	0.000560017	0.0633333	0.00101398	0.226033
175	YBL062W	0.2265	0.0357937	0.00128515	0.155983	0.00111063	0.0346825	0.00120866	0.157367	1.00887	0.00118831	0.0346032	0.00130019	0.156433	1.00288	0.00103942	0.0374603	0.00130295	0.156667	1.00439	0.00118827	0.0369841	0.00136151	0.156967	1.00631	0.00111121	0.0339683	0.00117318	0.156967	1.00631	0.0011414	0.0365079	0.0014651	0.157633	1.01058	0.0010557	0.0357143	0.00111371	0.156833	1.00545	0.0010723	0.0377778	0.00144798	0.156217	1.0015	0.00112728	0.0331746	0.00108968	0.13765
1291	YDR318W	0.0981	0.0136957	0.000519232	0.0795667	0.00106783	0.0152446	0.000559698	0.0824833	1.03666	0.000973086	0.0147011	0.000494216	0.0814333	1.02346	0.000987692	0.0162772	0.000581615	0.0809833	1.0178	0.000975297	0.0138587	0.000544143	0.0797333	1.00209	0.000980116	0.0156522	0.000542229	0.0811167	1.01948	0.000884137	0.0152174	0.000557142	0.0809833	1.0178	0.00100026	0.015163	0.000597821	0.0807833	1.01529	0.000982639	0.0150272	0.000581563	0.0779	0.979053	0.000893564	0.0146467	0.000557	0.0807333
2318	YGR082W	0.24243	0.0216393	0.00075246	0.154967	0.00111696	0.0285246	0.000809645	0.152817	0.986126	0.000895172	0.0257923	0.000830083	0.153083	0.987843	0.00117854	0.0310383	0.000968322	0.145067	0.936115	0.000829514	0.0224044	0.000655425	0.147883	0.954287	0.00101789	0.0244809	0.000813024	0.155967	1.00645	0.000998582	0.0234973	0.000770781	0.154783	0.998813	0.00104693	0.0237705	0.000820095	0.149883	0.967193	0.000946138	0.0240437	0.000768802	0.154133	0.994618	0.000842922	0.024153	0.000741283	0.15385
5915	YPL114W	0.2369	0.0355396	0.00118885	0.165767	0.00112918	0.0395683	0.00116497	0.164767	0.993967	0.00113509	0.0384173	0.00130084	0.16675	1.00593	0.00111452	0.0369065	0.00126559	0.164483	0.992254	0.00108235	0.04	0.00124313	0.165883	1.0007	0.00112391	0.0374101	0.00109728	0.16355	0.986626	0.00103386	0.0359712	0.00113977	0.1619	0.976672	0.00119066	0.036259	0.00118929	0.1625	0.980292	0.00103737	0.0383453	0.00113072	0.16515	0.996278	0.00124148	0.0379137	0.00116658	0.159617
2388	YGR151C	0.2268	0.0376577	0.00123693	0.159033	0.00116398	0.0368468	0.00145654	0.161833	1.01761	0.00105256	0.0393694	0.00149337	0.1574	0.989732	0.00107595	0.0412613	0.00135085	0.154833	0.97359	0.001042	0.0418919	0.00140019	0.159567	1.00336	0.00115061	0.0403604	0.00145304	0.163317	1.02694	0.00112367	0.045045	0.00170246	0.160233	1.00755	0.00109441	0.0414414	0.00119345	0.158133	0.994341	0.00115422	0.0399099	0.00157225	0.1615	1.01551	0.0011449	0.0391892	0.00135205	0.161283
1698	YER071C	0.22591	0.0342857	0.00120985	0.154817	0.000899656	0.0371429	0.00131669	0.15575	1.00603	0.00113692	0.032619	0.00106893	0.155833	1.00656	0.00119125	0.0331746	0.00104758	0.13925	0.899449	0.00101217	0.0353175	0.00134324	0.15515	1.00215	0.00111317	0.0356349	0.00119712	0.15425	0.996338	0.0011007	0.0330159	0.00118755	0.15545	1.00409	0.00111209	0.0383333	0.00130775	0.153183	0.989446	0.000959772	0.0339683	0.00119489	0.150067	0.969319	0.00104998	0.0353968	0.00121801	0.154967
3723	YKR047W	0.18957	0.0638614	0.00207566	0.14265	0.000783179	0.059703	0.00216565	0.140467	0.984697	0.000898138	0.0608911	0.00215602	0.142683	1.00023	0.000783469	0.0705941	0.00235249	0.140617	0.985748	0.000643113	0.0681188	0.00221056	0.130017	0.911441	0.000574612	0.060495	0.00225364	0.141983	0.995324	0.000914591	0.0724752	0.00210677	0.132683	0.93013	0.000630311	0.0584158	0.00206176	0.1412	0.989835	0.000814049	0.0626733	0.00215454	0.143183	1.00374	0.000820643	0.0615842	0.00203775	0.142617
879	YDL160C	0.12059	0.0174506	0.000492272	0.106533	0.00125817	0.0186759	0.000544046	0.103467	0.97122	0.00107683	0.0180237	0.000492454	0.1061	0.995936	0.00111803	0.0179249	0.000549788	0.104717	0.982954	0.00125915	0.0185178	0.000518759	0.10665	1.0011	0.00108256	0.0177273	0.000503794	0.10705	1.00485	0.00120223	0.0174111	0.000558732	0.100767	0.945876	0.00123515	0.0176285	0.000437064	0.0959	0.900191	0.00109555	0.0178656	0.000566681	0.1059	0.994058	0.00116233	0.0193083	0.000534051	0.107517
1523	YDR543C	0.24239	0.0286869	0.00114274	0.153617	0.00103561	0.029697	0.00113451	0.14765	0.961157	0.000988574	0.0282828	0.00129864	0.153683	1.00043	0.00100117	0.0273737	0.00116596	0.152417	0.992188	0.00115055	0.0287879	0.00102412	0.152783	0.994571	0.000877379	0.0294949	0.00108632	0.153217	0.997396	0.000880346	0.029596	0.00116561	0.15305	0.996309	0.000958578	0.0292929	0.00117667	0.1488	0.968643	0.000861413	0.0290909	0.00112955	0.153533	0.999453	0.000957165	0.0317172	0.00126633	0.1505
3981	YLR132C	0.2428	0.0388621	0.000942185	0.187183	0.00111689	0.0392414	0.000909324	0.183267	0.979079	0.0012977	0.0385172	0.000905681	0.174233	0.930816	0.00114117	0.0457586	0.00119938	0.1836	0.980858	0.00119581	0.0407931	0.000987699	0.1836	0.980858	0.00141569	0.0373448	0.000928174	0.185417	0.990565	0.00135443	0.0388966	0.00098773	0.186917	0.998579	0.0012356	0.042069	0.00114467	0.186617	0.996976	0.00132012	0.0383103	0.000918768	0.179433	0.958597	0.00120019	0.0431724	0.00101964	0.183733
6100	YPR015C	0.27885	0.0421457	0.000696641	0.1758	0.000899526	0.044332	0.000824768	0.175883	1.00047	0.000989823	0.0467611	0.000814566	0.175983	1.00104	0.000978778	0.0484615	0.00092977	0.156883	0.892395	0.000650562	0.0432794	0.0008049	0.173783	0.988527	0.000977839	0.0421862	0.000750015	0.172617	0.981894	0.000937109	0.0483401	0.00112564	0.176567	1.00436	0.00101593	0.0435223	0.000911458	0.1739	0.989192	0.000847863	0.0431174	0.000950968	0.174933	0.995068	0.000974083	0.0435628	0.000811985	0.1554
848	YDL131W	0.18784	0.0193409	0.000548563	0.14005	0.00115818	0.0216364	0.000553331	0.144233	1.02987	0.00109322	0.0209318	0.000532772	0.140917	1.00619	0.001259	0.01975	0.00048774	0.142967	1.02083	0.00105096	0.0200455	0.000512694	0.141517	1.01047	0.00119115	0.0212045	0.000527563	0.142533	1.01773	0.00135026	0.0197727	0.000464273	0.143683	1.02594	0.000868692	0.0209091	0.000470475	0.134217	0.958351	0.00115353	0.0218864	0.000555399	0.1428	1.01964	0.00111668	0.0232727	0.000592553	0.140167
1087	YDR114C	0.30399	0.0642	0.00144399	0.200867	0.000897949	0.0603	0.00168087	0.195533	0.973445	0.000852417	0.0607	0.00170976	0.199733	0.994354	0.00080693	0.0723	0.00186721	0.19435	0.967556	0.000675038	0.0689	0.00175476	0.196833	0.979917	0.000781515	0.0616	0.00175955	0.199783	0.994603	0.000817723	0.0675	0.00108203	0.1575	0.784101	0.000825946	0.0648	0.00169312	0.19565	0.974028	0.000699776	0.0627	0.00161525	0.199717	0.994275	0.000743054	0.0663	0.00138244	0.173467
1362	YDR384C	0.13656	0.0211636	0.000738977	0.107467	0.00096958	0.0213818	0.000685758	0.105717	0.983716	0.00103292	0.0190545	0.000689369	0.106633	0.992239	0.00105053	0.0221091	0.000739524	0.10725	0.997981	0.000961035	0.0214909	0.000685394	0.10675	0.993328	0.00105897	0.0205091	0.00076259	0.107117	0.996743	0.00100359	0.0201455	0.000744506	0.1074	0.999377	0.000943458	0.0216727	0.000692882	0.107033	0.995962	0.00102999	0.0202909	0.00067365	0.10525	0.97937	0.00103268	0.0231636	0.000748546	0.107
4982	YNL170W	0.33679	0.0418321	0.00115135	0.197667	0.00101737	0.0403817	0.0011029	0.19205	0.971584	0.000988792	0.0419847	0.00131535	0.200367	1.01366	0.000932052	0.0416031	0.00107605	0.197683	1.00008	0.00111389	0.0417557	0.00101392	0.1989	1.00624	0.000884189	0.0403817	0.00100117	0.19765	0.999914	0.000978778	0.0408397	0.000971517	0.198383	1.00362	0.00101443	0.0452672	0.000958455	0.1911	0.966777	0.00102409	0.0394656	0.00106315	0.19345	0.978666	0.000939525	0.0438931	0.00112995	0.20005
4446	YML113W	0.09275	0.0179435	0.000754053	0.0788333	0.00102029	0.0183065	0.000801085	0.0817667	1.03721	0.00102177	0.0172177	0.000698027	0.07625	0.967231	0.000980016	0.0195161	0.000680859	0.0666167	0.845032	0.000716411	0.0202823	0.000847446	0.08075	1.02431	0.00104875	0.0169758	0.00077557	0.0771333	0.978436	0.000960062	0.0201613	0.000774939	0.0784	0.994504	0.00102733	0.0200806	0.00079393	0.0797333	1.01142	0.00105638	0.018629	0.000754943	0.07995	1.01417	0.00100093	0.018871	0.00070518	0.0811
6233	YPR146C	0.23276	0.0355963	0.00133187	0.158083	0.00109502	0.0351376	0.00121574	0.157533	0.996521	0.00108124	0.0408257	0.00133891	0.156	0.986823	0.00108426	0.0384404	0.0012132	0.145667	0.921459	0.000930963	0.0397248	0.00124368	0.15745	0.995996	0.00103572	0.0347706	0.00135751	0.15735	0.995363	0.00100309	0.0373394	0.00133814	0.156183	0.987981	0.00107092	0.0368807	0.00131042	0.152	0.96152	0.00105646	0.0369725	0.0015309	0.158267	1.00116	0.00115658	0.0391743	0.00146439	0.156733
2154	YGL183C	0.23302	0.0294977	0.000797334	0.151033	0.000934845	0.0307763	0.000682937	0.153417	1.01578	0.000929249	0.0291781	0.000827384	0.154433	1.02251	0.00093103	0.0389041	0.00118937	0.151083	1.00033	0.000917894	0.0296804	0.000808146	0.154917	1.02572	0.00106297	0.0299543	0.00083104	0.1506	0.997133	0.00110741	0.0274886	0.000665136	0.136667	0.904882	0.00082646	0.0299087	0.000805179	0.152083	1.00695	0.00101049	0.0297717	0.000800157	0.151967	1.00618	0.00104713	0.0305936	0.000876343	0.152633
4235	YLR379W	0.42001	0.0573387	0.00134295	0.226817	0.000830598	0.0568548	0.0012744	0.227817	1.00441	0.000836582	0.0591129	0.00118638	0.226	0.996398	0.000911271	0.0847581	0.00128539	0.188167	0.829598	0.000731694	0.0557258	0.00125191	0.224967	0.991844	0.00100981	0.0584677	0.00128477	0.227633	1.0036	0.000902263	0.053871	0.00120758	0.182083	0.802775	0.000868065	0.0616935	0.00134532	0.21615	0.952971	0.000997592	0.0575806	0.00126732	0.228317	1.00661	0.000948305	0.0581452	0.00143561	0.2291
365	YBR130C	0.0763	0.0106353	0.00044398	0.0648833	0.000821388	0.0112706	0.000455057	0.0639833	0.986129	0.000922981	0.0105176	0.000382429	0.0636	0.980221	0.000796679	0.00978824	0.000375369	0.0638	0.983304	0.000846143	0.0109882	0.000447244	0.0644	0.992551	0.000911743	0.0107529	0.000425497	0.0646167	0.995891	0.000813623	0.0110118	0.00047042	0.0633667	0.976626	0.000956484	0.0124235	0.000427913	0.0621	0.957103	0.000793435	0.0107059	0.000468609	0.06335	0.976368	0.000831075	0.0106824	0.000437495	0.0643167
3497	YKL049C	0.25039	0.0331441	0.00075656	0.173867	0.00105937	0.0329258	0.000853989	0.175383	1.00872	0.00119869	0.0355022	0.000854524	0.174383	1.00297	0.00106704	0.0552838	0.00119376	0.148183	0.852278	0.000722179	0.0341485	0.000782563	0.174233	1.00211	0.00108515	0.0325764	0.000797438	0.173367	0.997124	0.00116198	0.0320524	0.000711841	0.174233	1.00211	0.000999217	0.0345852	0.000854581	0.1734	0.997314	0.000963257	0.0332314	0.000813082	0.1722	0.990412	0.000970865	0.0327948	0.000869958	0.175183
5433	YOR029W	0.19335	0.0317117	0.00117584	0.137917	0.000983769	0.0313514	0.00118286	0.13805	1.00096	0.000932196	0.0299099	0.00133047	0.1361	0.986825	0.00114632	0.0299099	0.000781542	0.109117	0.791179	0.000684858	0.0304505	0.00107503	0.128833	0.934134	0.000803685	0.0315315	0.00108057	0.137117	0.994199	0.00100104	0.0374775	0.00134803	0.136183	0.987427	0.000904495	0.0322523	0.00123559	0.137467	0.996737	0.00102306	0.0326126	0.0011203	0.136433	0.98924	0.000888283	0.0336036	0.00131781	0.136217
2374	YGR137W	0.32512	0.0397581	0.000923446	0.16795	0.000771424	0.0399194	0.000931459	0.16805	1.0006	0.000705086	0.0412903	0.00111858	0.168567	1.00367	0.000780615	0.0352419	0.000819916	0.140767	0.838148	0.000650895	0.0396774	0.00094071	0.158733	0.945121	0.000626805	0.0414516	0.000907244	0.169133	1.00704	0.000704452	0.0425806	0.000998206	0.161	0.958619	0.000648531	0.0428226	0.000919413	0.166883	0.993647	0.000702509	0.0403226	0.0010043	0.1684	1.00268	0.000826433	0.0390323	0.000975615	0.159667
3914	YLR066W	0.13535	0.0185326	0.000681671	0.109517	0.00107357	0.0170652	0.000791809	0.10995	1.00395	0.000947695	0.0185326	0.000895659	0.1099	1.0035	0.00126874	0.0183696	0.000897961	0.110233	1.00654	0.00113234	0.017337	0.000743421	0.109933	1.0038	0.00100839	0.0171196	0.000704628	0.108767	0.993152	0.00114864	0.0177717	0.000787362	0.109567	1.00046	0.00100549	0.0202174	0.000780539	0.110217	1.00639	0.00111738	0.0188587	0.000804777	0.109433	0.999233	0.00119759	0.01875	0.000725697	0.11075
3133	YJL072C	0.08685	0.0144601	0.000624395	0.0721	0.000939635	0.0141784	0.000673935	0.07115	0.986824	0.000886902	0.0142254	0.000605284	0.0706333	0.979657	0.000903706	0.0176056	0.000704589	0.0714833	0.991447	0.000847086	0.015446	0.000681616	0.0717	0.994452	0.000964451	0.0143192	0.000688445	0.0721333	1.00046	0.000890851	0.0131455	0.000653675	0.0733667	1.01757	0.000952326	0.0140376	0.000616475	0.0713667	0.989829	0.000898864	0.0141315	0.000745289	0.0703333	0.975497	0.0010101	0.0135681	0.000676981	0.0701
6025	YPL223C	0.14817	0.0213095	0.00108951	0.127233	0.0014457	0.022381	0.000981052	0.124717	0.980225	0.00125419	0.0220833	0.000985372	0.129183	1.01533	0.00116576	0.0294048	0.0010477	0.121233	0.952842	0.00100352	0.0230952	0.00108652	0.125383	0.98546	0.0011813	0.0216071	0.00100124	0.127117	0.999088	0.00132577	0.020119	0.000922797	0.126217	0.992015	0.00118298	0.0230357	0.00106425	0.120183	0.94459	0.00120858	0.024881	0.00114516	0.127817	1.00459	0.00142844	0.0220833	0.000963109	0.128133
5684	YOR282W	0.31516	0.0349057	0.000985714	0.1492	0.000867446	0.0349057	0.0011072	0.149167	0.999779	0.000751189	0.0335849	0.000965422	0.1424	0.954424	0.000778907	0.0426415	0.00146068	0.149683	1.00324	0.000881453	0.0385849	0.00110387	0.149083	0.999216	0.000723073	0.0331132	0.00106536	0.148467	0.995087	0.000872073	0.0328302	0.00113138	0.150717	1.01017	0.000772305	0.0385849	0.000914957	0.1496	1.00268	0.000780288	0.0341509	0.00110949	0.150067	1.00581	0.00088056	0.0383962	0.000992645	0.15085
2023	YGL052W	0.26349	0.0309901	0.000966068	0.160183	0.00102151	0.0312871	0.000987216	0.16085	1.00416	0.00101611	0.0333663	0.00106458	0.160733	1.00343	0.000871956	0.0311881	0.00108062	0.161833	1.0103	0.000935064	0.0364356	0.00121569	0.160817	1.00396	0.000904871	0.0322772	0.00111025	0.162667	1.01551	0.000909403	0.0320792	0.00103083	0.161217	1.00646	0.00105104	0.0323762	0.00106646	0.162367	1.01363	0.00102464	0.0324752	0.00124174	0.161233	1.00656	0.000924431	0.0318812	0.000889808	0.1439
2265	YGR029W	0.36004	0.0428571	0.00106755	0.21185	0.00112099	0.0459259	0.00109236	0.212567	1.00338	0.00128706	0.0421164	0.000943776	0.19915	0.940052	0.00107862	0.0763492	0.0013313	0.174033	0.821492	0.000722212	0.0450265	0.000954534	0.209983	0.991187	0.00115304	0.0471429	0.00109814	0.21355	1.00802	0.00121927	0.0443915	0.000903497	0.213933	1.00983	0.000959011	0.0448677	0.000905344	0.209133	0.987175	0.00105363	0.0424868	0.00110684	0.198833	0.938556	0.000974542	0.0496296	0.00106562	0.201583
4923	YNL112W	0.17096	0.017326	0.000519597	0.137033	0.00131282	0.018663	0.000519778	0.137617	1.00426	0.0011957	0.0169048	0.000509913	0.137967	1.00682	0.00124751	0.0198352	0.000522641	0.136933	0.99927	0.00109666	0.0183333	0.000428702	0.13925	1.01618	0.00110968	0.0182784	0.000435423	0.135433	0.988324	0.00122875	0.0171245	0.000479843	0.136583	0.996716	0.00123169	0.0191941	0.000429487	0.135267	0.987113	0.0012676	0.0178938	0.000541172	0.1334	0.973488	0.00117963	0.0173443	0.000452744	0.137667
5342	YOL106W	0.18443	0.0275214	0.00106844	0.1334	0.00114798	0.0249573	0.00108985	0.132133	0.990502	0.0010465	0.0255556	0.00103236	0.134217	1.00612	0.00114242	0.0266667	0.00110074	0.134117	1.00537	0.000988677	0.0235043	0.000940797	0.11815	0.885682	0.000894919	0.0255556	0.00108859	0.1331	0.997751	0.00110652	0.0269231	0.00101694	0.131283	0.98413	0.00114053	0.03	0.00101782	0.126933	0.951522	0.0010894	0.0266667	0.00116008	0.130717	0.979888	0.00109525	0.0276068	0.00102045	0.133733
4172	YLR317W	0.27174	0.0529861	0.00119312	0.1899	0.000903405	0.0551389	0.00129654	0.188433	0.992275	0.000952874	0.0544444	0.00136998	0.183617	0.966914	0.000913152	0.0842361	0.000740064	0.132983	0.700279	0.000616398	0.0596528	0.00140325	0.1791	0.943128	0.000785826	0.0523611	0.00143558	0.188333	0.991748	0.00091963	0.0509028	0.00154975	0.189967	1.00035	0.00106845	0.0554861	0.00154797	0.190633	1.00386	0.00107501	0.0536111	0.00139617	0.189367	0.997193	0.00107422	0.0645139	0.00130966	0.179867
4236	YLR380W	0.14366	0.0189461	0.000493728	0.11395	0.00102946	0.0210049	0.000523143	0.114917	1.00849	0.00113518	0.0203676	0.000525994	0.115733	1.01565	0.00109707	0.0206373	0.000640044	0.11515	1.01053	0.00108533	0.0183333	0.00052807	0.116033	1.01828	0.00122486	0.0192157	0.000628974	0.112867	0.990496	0.00110397	0.0188725	0.000539575	0.114217	1.00234	0.0011056	0.0199755	0.000584164	0.1153	1.01185	0.00105064	0.0195588	0.00052047	0.1121	0.983765	0.0010673	0.0202941	0.000566809	0.115183
5824	YPL024W	0.16034	0.0215353	0.000700573	0.126483	0.00116998	0.0241079	0.000837619	0.1255	0.992228	0.00112139	0.023361	0.000758276	0.1262	0.997763	0.00114752	0.0253527	0.00103838	0.12345	0.97602	0.00110504	0.0225311	0.000743301	0.124933	0.987745	0.00121793	0.0223237	0.000790322	0.124367	0.98327	0.00108916	0.0218257	0.000835361	0.1256	0.993019	0.00104092	0.0249378	0.000837199	0.124133	0.98142	0.00126666	0.0241909	0.000879282	0.124967	0.988014	0.00120579	0.0229046	0.000692464	0.12585
507	YBR268W	0.55063	0.0582857	0.00108224	0.214383	0.000627951	0.0602857	0.000972097	0.213383	0.995335	0.000582431	0.0604762	0.000864464	0.2015	0.939907	0.000516975	0.0841905	0.00138555	0.150317	0.701161	0.000753146	0.058	0.000882685	0.205133	0.956853	0.000658798	0.0586667	0.000949608	0.213583	0.996268	0.000528831	0.0600952	0.000835281	0.213983	0.998134	0.00057874	0.0624762	0.00103896	0.2096	0.977689	0.000566478	0.0609524	0.000902437	0.214083	0.998601	0.000513606	0.0553333	0.000888953	0.190417
1144	YDR172W	0.1353	0.0155036	0.000357438	0.110083	0.000983769	0.0167445	0.000370389	0.110067	0.999855	0.00107847	0.0161752	0.000377498	0.109333	0.993187	0.00107296	0.0167445	0.000395927	0.110533	1.00409	0.00103693	0.0160438	0.000449448	0.109967	0.998946	0.00133177	0.0158248	0.000396072	0.108917	0.989408	0.00109269	0.0154015	0.000344801	0.108883	0.989099	0.000998546	0.0164526	0.000368859	0.103817	0.943079	0.00100258	0.0158832	0.000332541	0.1073	0.974719	0.00102922	0.0156642	0.000388386	0.109683
2290	YGR054W	0.10458	0.0133956	0.000380872	0.0896833	0.00113501	0.0140343	0.000343625	0.0871833	0.972124	0.000972853	0.0139252	0.00037749	0.0873667	0.974169	0.00101435	0.0144393	0.000358683	0.08775	0.978443	0.00104713	0.0134579	0.000402068	0.0870833	0.971009	0.00098175	0.0137539	0.000356745	0.0863333	0.962646	0.00107744	0.0136293	0.000379814	0.0890667	0.993125	0.000956585	0.0143146	0.000456382	0.0882	0.983461	0.000982127	0.0143302	0.000401748	0.0890333	0.992752	0.00105784	0.0146262	0.000423873	0.0864
4635	YMR160W	0.03928	0.00625	0.000208976	0.0361	0.000620945	0.00689951	0.000267594	0.0357667	0.990767	0.000725829	0.00703431	0.000261199	0.0356333	0.987072	0.00068582	0.0071201	0.00029225	0.03435	0.951524	0.000720529	0.00640931	0.000265986	0.0343	0.950139	0.000703929	0.00645833	0.000248719	0.0345333	0.956601	0.000629044	0.00647059	0.000243882	0.03485	0.965374	0.000698641	0.00746324	0.000311242	0.0369667	1.02401	0.000767197	0.00661765	0.000251869	0.03475	0.962604	0.000581418	0.00692402	0.000278658	0.0360833
3246	YJL184W	0.18229	0.027561	0.00112537	0.131033	0.00100667	0.0296748	0.00124205	0.13395	1.02226	0.00108181	0.0293496	0.00111936	0.126267	0.963627	0.000934342	0.0288618	0.00123115	0.128517	0.980799	0.00106231	0.0300813	0.00111093	0.132333	1.00992	0.00102707	0.027561	0.001051	0.1308	0.998222	0.00105282	0.0300813	0.00129065	0.1305	0.995932	0.0010781	0.0292683	0.00106442	0.13305	1.01539	0.00101571	0.0291057	0.00119673	0.13065	0.997077	0.00122211	0.0269106	0.00118264	0.133133
97	YAR033W	0.21255	0.0309829	0.000904185	0.149767	0.00104973	0.0332479	0.000827135	0.149083	0.995433	0.00113618	0.033547	0.000826673	0.148983	0.994765	0.00110109	0.0463248	0.00152827	0.15	1.00156	0.000979329	0.035	0.000941183	0.149167	0.995994	0.00120238	0.0303419	0.00078059	0.149633	0.999105	0.000980365	0.0428205	0.00143165	0.1497	0.999553	0.000905148	0.0332051	0.000886453	0.149367	0.997329	0.00102231	0.032735	0.000865963	0.14715	0.982526	0.000994633	0.0317094	0.00105592	0.149417
195	YBL081W	0.12692	0.0199728	0.000567027	0.104533	0.00104975	0.0211685	0.00056158	0.103217	0.987411	0.000936806	0.0212772	0.00065768	0.102933	0.984694	0.00113711	0.0222554	0.00073004	0.102067	0.976409	0.00108794	0.0188315	0.000607912	0.10315	0.98677	0.000982477	0.0198641	0.000652666	0.10395	0.994423	0.00115185	0.0209511	0.000632261	0.103367	0.988846	0.00112379	0.0233152	0.00066125	0.103467	0.989802	0.00095758	0.0189674	0.0006922	0.101167	0.9678	0.00106274	0.02125	0.000605584	0.10405
5430	YOR026W	0.10524	0.0139883	0.00049541	0.0815333	0.000904302	0.0146334	0.000492995	0.08045	0.986713	0.000931527	0.0141642	0.000509726	0.0827167	1.01451	0.000860615	0.013607	0.000507077	0.0823667	1.01022	0.000973868	0.0144575	0.000483579	0.0820333	1.00613	0.00103301	0.0139296	0.00047093	0.08405	1.03087	0.00098056	0.0138123	0.000525391	0.0820167	1.00593	0.000947946	0.0147507	0.000540473	0.0824667	1.01145	0.000984951	0.0153079	0.000576795	0.0825667	1.01267	0.000992958	0.0153959	0.000533808	0.0824167
3165	YJL104W	0.23298	0.027047	0.000881061	0.153633	0.00111731	0.0266443	0.00104345	0.146033	0.950531	0.00112323	0.0326174	0.00108476	0.1549	1.00825	0.000989928	0.0291275	0.000879835	0.120167	0.782169	0.000855941	0.0286577	0.000953219	0.154117	1.00315	0.00100657	0.0278523	0.00101178	0.151683	0.987307	0.00104037	0.0275839	0.000924038	0.153	0.99588	0.00106873	0.0321477	0.00104714	0.155067	1.00933	0.00107821	0.027651	0.00100222	0.155117	1.00966	0.00117442	0.0271141	0.000924162	0.152567
6182	YPR096C	0.32911	0.0546	0.00173443	0.22365	0.00102062	0.0549	0.00158103	0.221433	0.990087	0.00102238	0.0577	0.00185625	0.220917	0.98778	0.00114512	0.0601	0.00134381	0.1585	0.708697	0.000668543	0.0529	0.00155369	0.2191	0.979656	0.0010428	0.0529	0.00147277	0.2159	0.965348	0.00104524	0.055	0.0017231	0.223667	1.00008	0.00100363	0.06	0.00162874	0.216117	0.966318	0.000917796	0.0547	0.00154816	0.219883	0.983157	0.00115593	0.0564	0.00152869	0.21635
5282	YOL048C	0.36167	0.0365789	0.00064505	0.1806	0.00103437	0.0363743	0.00056244	0.173133	0.958654	0.000790809	0.0381579	0.000644888	0.180667	1.00037	0.000921477	0.0397661	0.000748352	0.180933	1.00184	0.000962197	0.0352339	0.000610134	0.180233	0.997968	0.000950551	0.0381871	0.000526388	0.1814	1.00443	0.000876948	0.037193	0.000735513	0.180433	0.999075	0.000911774	0.0377485	0.000583414	0.181367	1.00425	0.000909833	0.0360526	0.000612532	0.181633	1.00572	0.000915608	0.0376608	0.000687959	0.180333
4587	YMR118C	0.45539	0.0614796	0.00105711	0.262683	0.000922981	0.0634184	0.00101842	0.261367	0.99499	0.000901383	0.0545918	0.00117858	0.242133	0.921769	0.00101516	0.0706122	0.000982483	0.20565	0.782883	0.000918672	0.0583673	0.000984104	0.247917	0.943788	0.000964861	0.0577551	0.00117266	0.253467	0.964916	0.000970807	0.06	0.00115725	0.261233	0.99448	0.000904283	0.0627041	0.000986732	0.2567	0.977223	0.000944557	0.0613776	0.00114649	0.259833	0.98915	0.000945313	0.0590816	0.00101561	0.259317
5097	YNL285W	0.21235	0.0341463	0.00120694	0.149067	0.00119548	0.0322764	0.00119264	0.151433	1.01587	0.00102708	0.0336585	0.00120145	0.150117	1.00704	0.000890906	0.039187	0.00137112	0.148233	0.994405	0.000975217	0.0355285	0.0011881	0.150367	1.00872	0.00112947	0.0334959	0.00116301	0.15155	1.01666	0.00107698	0.0341463	0.00121807	0.142267	0.954383	0.00108857	0.0319512	0.00121393	0.14105	0.946219	0.000999568	0.0333333	0.00120973	0.1474	0.988817	0.00118213	0.0382114	0.00124815	0.149717
2281	YGR045C	0.19436	0.0265	0.00103354	0.13345	0.00101381	0.0284167	0.00108514	0.134867	1.01062	0.0010763	0.02825	0.00115351	0.132833	0.995377	0.0010136	0.0274167	0.00116207	0.1326	0.993631	0.00102218	0.028	0.00105485	0.132317	0.99151	0.000999069	0.0295833	0.0011254	0.133683	1.00175	0.00100456	0.02275	0.000857223	0.108117	0.810169	0.000760993	0.0290833	0.00117541	0.13425	1.00599	0.00104414	0.025	0.00101709	0.131917	0.988513	0.00098722	0.0303333	0.00115734	0.135033
1736	YER100W	0.15449	0.021	0.000773766	0.12525	0.00115326	0.02052	0.000705985	0.1199	0.957285	0.000987921	0.02136	0.00085942	0.123783	0.988287	0.00120529	0.01996	0.000703297	0.124167	0.991353	0.00125248	0.02188	0.000662565	0.124267	0.992152	0.00104005	0.02056	0.0008	0.122967	0.981772	0.00126085	0.0214	0.000725868	0.1254	1.0012	0.00118615	0.02208	0.000743873	0.124583	0.994675	0.00100062	0.02144	0.000848523	0.125233	0.999864	0.00117725	0.02068	0.00079598	0.123517
4100	YLR249W	0.13793	0.011341	0.000269425	0.115483	0.0010825	0.0130747	0.000268261	0.113217	0.980378	0.00121522	0.0112548	0.00027	0.112067	0.97042	0.00114059	0.0110441	0.00028814	0.115267	0.99813	0.00111359	0.0116379	0.000253919	0.114833	0.994371	0.00113696	0.0115996	0.000317342	0.115267	0.99813	0.00119154	0.0110057	0.000299933	0.115767	1.00246	0.0012644	0.0121552	0.000277293	0.113217	0.980378	0.00115569	0.0119636	0.000297425	0.11175	0.967675	0.00125223	0.0127011	0.000290459	0.115583
1665	#N/A	0.16501	0.0244037	0.00125854	0.12675	0.00106537	0.0255046	0.00108531	0.124467	0.981988	0.000979005	0.0257798	0.00128871	0.125733	0.991976	0.00108434	0.0290826	0.00134964	0.11555	0.911637	0.000935232	0.0254128	0.00108748	0.119117	0.939779	0.000958401	0.0270642	0.00118946	0.126383	0.997105	0.00092579	0.0253211	0.00123024	0.125383	0.989215	0.000969105	0.0261468	0.00129986	0.124683	0.983692	0.00109225	0.0236697	0.00112875	0.125867	0.993034	0.00112744	0.0266972	0.00116554	0.1248
2472	YGR235C	0.20324	0.0251502	0.000801765	0.1455	0.00110484	0.0271245	0.000900804	0.1474	1.01306	0.00123191	0.0279399	0.000885262	0.148967	1.02383	0.001142	0.0317167	0.000988377	0.145167	0.997711	0.000976866	0.0251931	0.000929099	0.141117	0.969876	0.000987702	0.0274678	0.000815663	0.149667	1.02864	0.00117387	0.0263948	0.000795541	0.148117	1.01799	0.00122507	0.0278112	0.000802843	0.1488	1.02268	0.0012353	0.0250644	0.000798712	0.1426	0.980069	0.00101607	0.0279828	0.000916523	0.14815
2200	YGL228W	0.19455	0.0248873	0.000463511	0.138767	0.000895781	0.0250953	0.000454808	0.138717	0.99964	0.000997922	0.0251127	0.000452115	0.13885	1.0006	0.000914281	0.0272444	0.000433133	0.14015	1.00997	0.00102765	0.0260832	0.00045943	0.139517	1.0054	0.000961306	0.0242634	0.000469085	0.138467	0.997838	0.000967004	0.0240555	0.000447197	0.140033	1.00912	0.00097177	0.0259619	0.000423763	0.137633	0.991828	0.000991747	0.0259619	0.000462492	0.13955	1.00564	0.0010716	0.0251993	0.000396442	0.134467
4049	YLR198C	0.27463	0.062521	0.00162088	0.180083	0.0006621	0.0663866	0.00149692	0.181567	1.00824	0.000674166	0.0654622	0.00151982	0.181883	1.01	0.000742138	0.0689076	0.00107369	0.160383	0.890606	0.000524786	0.0616807	0.00153832	0.17445	0.96872	0.000879959	0.0667227	0.00128068	0.181467	1.00769	0.000646903	0.0736134	0.0015047	0.176267	0.97881	0.000741551	0.0640336	0.0014394	0.180467	1.00213	0.000725697	0.0655462	0.00140505	0.179167	0.994913	0.000768348	0.0727731	0.001243	0.169333
1135	YDR163W	0.16962	0.0265143	0.00105336	0.129717	0.00123759	0.0263429	0.000982581	0.133533	1.02942	0.00127397	0.0286857	0.00114274	0.13005	1.00257	0.00118957	0.0348	0.00108014	0.129533	0.998582	0.00110781	0.0264	0.000992315	0.131683	1.01516	0.00100743	0.0264	0.00101882	0.129267	0.996531	0.00102412	0.0263429	0.000982581	0.129267	0.996531	0.00118189	0.0263429	0.00106084	0.131533	1.014	0.00121134	0.0259429	0.000935777	0.129883	1.00128	0.00115126	0.0259429	0.00101436	0.131933
1540	YEL014C	0.45169	0.0512871	0.00170534	0.224683	0.000991036	0.0562376	0.00171411	0.2273	1.01165	0.000944797	0.0491089	0.00161831	0.211733	0.942363	0.00102152	0.0610891	0.00153022	0.213217	0.948968	0.000795445	0.07	0.00182367	0.221983	0.987983	0.000769526	0.0533663	0.00158695	0.224483	0.99911	0.00106599	0.0527723	0.00166783	0.22645	1.00786	0.000915198	0.0519802	0.00143802	0.219733	0.977969	0.000880496	0.0575248	0.00163537	0.224017	0.997036	0.001105	0.0512871	0.00135202	0.203283
3549	YKL099C	0.11982	0.01732	0.000571557	0.0908	0.000940196	0.01724	0.000658214	0.0885833	0.975587	0.00078869	0.01712	0.00066164	0.09035	0.995044	0.000982016	0.02348	0.0008234	0.0922333	1.01579	0.000870948	0.01764	0.000542363	0.0910333	1.00257	0.000938778	0.01732	0.000664041	0.09005	0.99174	0.000823869	0.01692	0.000633339	0.0901167	0.992475	0.00096688	0.01748	0.000658115	0.09055	0.997247	0.000857778	0.01708	0.000615031	0.0892167	0.982563	0.00096928	0.01504	0.000621014	0.0896167
5828	YPL028W	0.16549	0.0160553	0.000489362	0.123867	0.000941823	0.0186181	0.000545622	0.1211	0.977662	0.00104166	0.0184673	0.000441595	0.1221	0.985735	0.0010453	0.0167839	0.000512488	0.122283	0.987212	0.00103932	0.0164573	0.000501685	0.122067	0.985468	0.00112307	0.0163317	0.000471402	0.122017	0.985065	0.00109085	0.0149497	0.000458764	0.123317	0.99556	0.00111124	0.0173618	0.000516513	0.118183	0.954112	0.00098972	0.0157538	0.000475964	0.11975	0.966763	0.00101524	0.0168844	0.000518983	0.123133
374	YBR139W	0.16849	0.0226181	0.000451233	0.121467	0.000855537	0.023622	0.000431072	0.122083	1.00507	0.000910454	0.0234252	0.000416614	0.12165	1.00151	0.000888434	0.0265945	0.000584799	0.123783	1.01907	0.00094901	0.0242913	0.00049528	0.122183	1.00589	0.000900223	0.022815	0.000437531	0.122817	1.01111	0.00099816	0.0226575	0.0004842	0.123	1.01262	0.000957082	0.0245276	0.00049304	0.120967	0.995884	0.000982271	0.023563	0.000442348	0.12265	1.00974	0.000934334	0.0248622	0.000498015	0.12275
4016	YLR165C	0.17074	0.0219291	0.000750874	0.126667	0.00121795	0.0216929	0.000683022	0.12545	0.990392	0.001019	0.0224016	0.000669458	0.12435	0.981708	0.00106044	0.0274803	0.000847305	0.127017	1.00276	0.000990064	0.0222835	0.000799757	0.12725	1.0046	0.00109009	0.0225197	0.000679738	0.125567	0.991316	0.00103374	0.0219291	0.000763406	0.1256	0.991576	0.00110125	0.0234252	0.000831089	0.124733	0.984732	0.00115285	0.0228346	0.000706927	0.124817	0.985395	0.00123112	0.0232677	0.000758918	0.124917
5983	YPL182C	0.16812	0.0292913	0.00116394	0.126317	0.00113466	0.0311024	0.00110423	0.126067	0.998021	0.00100038	0.0297638	0.00123	0.126133	0.998543	0.000964715	0.0333071	0.00145728	0.125817	0.996042	0.000917931	0.0281102	0.00106859	0.124517	0.98575	0.00098461	0.0296063	0.00131231	0.127033	1.00567	0.00109921	0.0289764	0.00120033	0.125217	0.991292	0.000927808	0.0288976	0.00110812	0.122467	0.969521	0.000839553	0.030315	0.00120818	0.125617	0.994458	0.000979229	0.0331496	0.00146783	0.124283
6019	YPL217C	0.08284	0.0109383	0.000243854	0.0691	0.000977713	0.0113948	0.000269599	0.0701167	1.01471	0.000973307	0.0115469	0.000269799	0.0698333	1.01061	0.000865163	0.0135165	0.000294669	0.0697667	1.00965	0.000875427	0.0110228	0.000264808	0.0684	0.98987	0.000978727	0.0110989	0.000266656	0.0688833	0.996864	0.000940068	0.0108115	0.000250483	0.0693333	1.00338	0.000980775	0.0114962	0.000273231	0.0675167	0.977087	0.00091824	0.0116653	0.000278778	0.0698667	1.0111	0.00100467	0.0111327	0.000279315	0.0693167
106	YAR068W	0.13079	0.0249068	0.00100577	0.09845	0.000937411	0.027205	0.000975105	0.09775	0.99289	0.00091263	0.0267702	0.000970715	0.09695	0.984764	0.00102957	0.0268323	0.00112539	0.0974167	0.989504	0.000887439	0.0265217	0.000983446	0.0971333	0.986626	0.000998554	0.0256522	0.000958309	0.0979167	0.994583	0.000922207	0.024472	0.00101482	0.09715	0.986795	0.000955391	0.0278261	0.00100571	0.0980833	0.996275	0.00103542	0.0250311	0.00104024	0.0969	0.984256	0.000895908	0.028323	0.00104727	0.0971
2781	YHR173C	0.33428	0.0427679	0.00120525	0.189367	0.00102536	0.0407143	0.00125824	0.18375	0.970338	0.00102053	0.0485714	0.00149461	0.190917	1.00819	0.00108801	0.0441964	0.00146745	0.18985	1.00255	0.000979067	0.044375	0.00134046	0.190867	1.00792	0.00104932	0.045625	0.00158738	0.18985	1.00255	0.00103452	0.0748214	0.0017663	0.172433	0.910576	0.000732437	0.0504464	0.00136404	0.1902	1.0044	0.00084688	0.0450893	0.00166969	0.1906	1.00651	0.00103601	0.0602679	0.00186745	0.186317
4456	YML122C	0.17618	0.0284921	0.00117872	0.13545	0.00110082	0.0339683	0.00135137	0.138317	1.02117	0.00135655	0.0335714	0.0014199	0.1333	0.984127	0.00106073	0.0357143	0.00112519	0.1251	0.923588	0.00108028	0.032381	0.00133511	0.13315	0.98302	0.00111567	0.03	0.00110839	0.133667	0.986836	0.00107032	0.0386508	0.00132047	0.1344	0.992248	0.00109558	0.0280159	0.00110767	0.1254	0.925803	0.00101963	0.0274603	0.00121801	0.1342	0.990772	0.00105228	0.0338889	0.00127692	0.12655
5196	YNR042W	0.18632	0.03	0.00121811	0.126667	0.000993979	0.0323944	0.0010788	0.129117	1.01934	0.00108176	0.0319014	0.00104281	0.121767	0.961316	0.000894895	0.03	0.00112751	0.126667	1	0.000953522	0.0317606	0.00104784	0.1258	0.993155	0.000935057	0.0310563	0.00111158	0.127133	1.00368	0.000960653	0.0349296	0.00118996	0.127367	1.00553	0.000960387	0.0324648	0.000969589	0.1255	0.990787	0.00107705	0.0330986	0.0010135	0.125933	0.994205	0.000927094	0.0335915	0.00101527	0.1273
5038	YNL226W	0.16461	0.025	0.00094533	0.107283	0.000853007	0.0265441	0.000979125	0.107483	1.00186	0.000832438	0.0252941	0.000998235	0.107817	1.00498	0.000806569	0.0282353	0.000972483	0.109167	1.01756	0.000920708	0.02625	0.000952625	0.108367	1.0101	0.000992832	0.0250735	0.000957477	0.109283	1.01864	0.000937411	0.02625	0.000780776	0.101267	0.943924	0.000766731	0.0283824	0.000921813	0.1083	1.00948	0.000867283	0.0255147	0.00103158	0.110733	1.03216	0.000908255	0.0269853	0.000957246	0.10775
3593	YKL142W	0.16661	0.0219178	0.000929359	0.130933	0.00119335	0.0226941	0.000789383	0.131767	1.00637	0.00123478	0.0224201	0.000830463	0.132433	1.01146	0.00130239	0.02379	0.000911552	0.13365	1.02075	0.001288	0.0236986	0.000964617	0.132717	1.01363	0.00134294	0.0224658	0.000888829	0.1322	1.00968	0.00130074	0.0212785	0.000766869	0.131583	1.00496	0.00109683	0.0219635	0.000739974	0.129667	0.990331	0.0011512	0.0252055	0.000851672	0.130533	0.996945	0.00123043	0.0238356	0.000829143	0.133067
4062	YLR211C	0.24433	0.034823	0.00109963	0.18655	0.00135148	0.0357965	0.00104455	0.184117	0.986958	0.00124885	0.0340265	0.000915304	0.1745	0.935406	0.00115206	0.0479204	0.00129392	0.183933	0.985972	0.00113945	0.0386283	0.00112335	0.18465	0.989815	0.00127464	0.0356195	0.00102968	0.186083	0.997497	0.00123399	0.0330531	0.000879147	0.186433	0.999373	0.0014599	0.0438053	0.00110297	0.187917	1.00733	0.00146945	0.0369027	0.000987784	0.185917	0.996607	0.0014236	0.0334956	0.000860313	0.17885
333	YBR101C	0.14206	0.0203103	0.000722096	0.115517	0.00119177	0.0207586	0.000655306	0.1155	0.999853	0.000990695	0.0203448	0.00064508	0.11305	0.978644	0.00113535	0.0204828	0.000550331	0.1112	0.962629	0.00110268	0.0198276	0.000637275	0.116667	1.00996	0.001148	0.0195862	0.000676978	0.117983	1.02135	0.00112915	0.0197586	0.00074843	0.116733	1.01053	0.00119016	0.0218276	0.000734027	0.115717	1.00173	0.00121475	0.0218276	0.000595306	0.115583	1.00057	0.00123491	0.0204138	0.000754605	0.1158
2107	YGL136C	0.29332	0.0366563	0.000760012	0.184133	0.00100911	0.0390625	0.000706535	0.183217	0.995025	0.00109447	0.0399375	0.000688073	0.1838	0.998192	0.00108454	0.0328437	0.000589687	0.138033	0.749637	0.000788332	0.0352812	0.000620641	0.172767	0.938273	0.000993757	0.0387188	0.000748173	0.1854	1.00688	0.00105729	0.0448438	0.000622372	0.155667	0.845405	0.000687149	0.0379062	0.000701092	0.174583	0.948135	0.000927417	0.04025	0.000720195	0.182333	0.990224	0.00106819	0.0401875	0.000810961	0.184133
3319	YJR037W	0.49047	0.053622	0.00097861	0.242083	0.000830693	0.0535433	0.00111916	0.23385	0.965991	0.000901482	0.053622	0.00102286	0.239317	0.988574	0.0009113	0.0429134	0.000888344	0.192117	0.7936	0.000795303	0.0574016	0.000976021	0.222933	0.920895	0.000814411	0.0511811	0.00122959	0.2392	0.988091	0.000829363	0.0518898	0.0010617	0.240467	0.993325	0.000840093	0.0537008	0.0010811	0.23405	0.966817	0.000847875	0.054252	0.00103025	0.237	0.979003	0.000772579	0.0555118	0.00109848	0.239033
3429	YJR146W	0.16669	0.0364103	0.00151327	0.139817	0.00118777	0.0338462	0.00155362	0.133383	0.953983	0.00121456	0.0384615	0.00158957	0.1402	1.00274	0.00127575	0.0452137	0.00184072	0.137367	0.982477	0.00120583	0.0368376	0.0016816	0.13895	0.993799	0.00128116	0.0375214	0.0015535	0.14015	1.00238	0.00120722	0.0374359	0.00156728	0.139267	0.996066	0.0013756	0.0352137	0.00155534	0.141383	1.0112	0.00124079	0.0342735	0.00143685	0.141083	1.00905	0.00117734	0.0433333	0.00190034	0.138817
4228	YLR372W	0.16346	0.0186667	0.000625652	0.134	0.00124852	0.0192174	0.000627478	0.13195	0.984701	0.00116224	0.0195942	0.000569416	0.132467	0.98856	0.0010015	0.0192464	0.000628659	0.136217	1.01654	0.0011719	0.0191014	0.0005618	0.135433	1.01069	0.00128026	0.0184638	0.000524817	0.13505	1.00784	0.00106938	0.0184058	0.000591936	0.135567	1.01169	0.00114186	0.018058	0.000596954	0.130333	0.972634	0.00120556	0.0183478	0.000608615	0.13605	1.0153	0.00132765	0.020058	0.000605261	0.13445
3512	YKL063C	0.1998	0.0220359	0.00090072	0.138967	0.00118822	0.0246108	0.000824441	0.138717	0.998201	0.00103883	0.0258683	0.000904773	0.139167	1.00144	0.00110971	0.0209581	0.000733343	0.110233	0.793231	0.0008508	0.0227545	0.00076985	0.13885	0.999158	0.000981842	0.0225749	0.000810839	0.136067	0.979132	0.0010948	0.0230539	0.00088637	0.13965	1.00491	0.00107594	0.0271257	0.000826922	0.14155	1.01859	0.000979403	0.0243713	0.000775791	0.135217	0.973015	0.000973715	0.0241317	0.000857332	0.141867
5738	YOR333C	0.17433	0.0255072	0.00108803	0.13035	0.00106109	0.025	0.00101092	0.129617	0.994377	0.00095911	0.0267391	0.00115591	0.129283	0.991814	0.00108354	0.0307246	0.000949402	0.117417	0.900783	0.000709222	0.0286232	0.00116367	0.1295	0.993479	0.000994407	0.0271739	0.00117285	0.129767	0.995527	0.00105162	0.0256522	0.00113593	0.128917	0.989007	0.0010667	0.0273913	0.00113668	0.128633	0.986828	0.00104983	0.0263768	0.000968399	0.130683	1.00255	0.00103562	0.0301449	0.00108922	0.129817
126	YBL015W	0.14932	0.0207414	0.000504503	0.120283	0.00109131	0.0217681	0.000535204	0.118133	0.982125	0.00113316	0.0210456	0.000492039	0.1194	0.992659	0.00112165	0.0229087	0.000492129	0.11085	0.921577	0.000940803	0.0207034	0.000498473	0.119233	0.991271	0.00124657	0.0209886	0.000491788	0.119183	0.990855	0.00114317	0.0213118	0.000535149	0.122883	1.02162	0.00107213	0.0207985	0.000511562	0.114867	0.954973	0.00106386	0.0225665	0.000509275	0.12025	0.999726	0.000953931	0.0215589	0.00050896	0.117217
5659	YOR257W	0.19102	0.0231056	0.000721255	0.120683	0.000872533	0.0224224	0.000812684	0.11985	0.993098	0.000877715	0.0250311	0.000848511	0.121333	1.00539	0.000828857	0.0226087	0.00079617	0.09905	0.820745	0.000726155	0.0236646	0.000756495	0.120383	0.997514	0.000814667	0.0226708	0.000838807	0.11985	0.993098	0.000829232	0.0236646	0.000777029	0.120467	0.99821	0.000852484	0.023913	0.000760025	0.11735	0.972382	0.000864046	0.0267081	0.000829961	0.121133	1.00373	0.000995939	0.0234161	0.000921455	0.120067
1117	YDR145W	0.06654	0.0120965	0.000435065	0.0621333	0.000894344	0.0132096	0.000432474	0.0605333	0.974249	0.000906243	0.0139889	0.000449314	0.0633	1.01878	0.000810875	0.0140445	0.000472801	0.0630667	1.01502	0.000912427	0.0126531	0.000453174	0.0628333	1.01127	0.000954265	0.0127829	0.000485728	0.0626	1.00751	0.000996349	0.0120037	0.000475911	0.0621167	0.999733	0.000895539	0.0135436	0.000467005	0.0601833	0.968616	0.000909993	0.0130798	0.000461616	0.0618833	0.995976	0.00091023	0.0133581	0.000504249	0.0633333
2624	YHR030C	0.07141	0.0124587	0.000444146	0.0643667	0.000956425	0.0129959	0.000504598	0.0636833	0.989383	0.000900097	0.0125	0.000475334	0.0640667	0.995339	0.000985192	0.0120868	0.000440126	0.0561	0.871569	0.000796501	0.0123967	0.000399264	0.06245	0.970222	0.000932622	0.0121074	0.000413223	0.0627333	0.974624	0.000980347	0.0124174	0.000413723	0.0624833	0.97074	0.000860892	0.0128306	0.000454652	0.0628833	0.976954	0.000875698	0.0124793	0.0004831	0.0613	0.952356	0.000961095	0.0125826	0.000389428	0.063
2917	YIL077C	0.10803	0.0145625	0.00058583	0.0918333	0.00102196	0.016375	0.000718589	0.0931667	1.01452	0.0011604	0.0161563	0.000615417	0.0919333	1.00109	0.00110002	0.0235937	0.000751468	0.0922	1.00399	0.00106178	0.0181563	0.000616452	0.09255	1.0078	0.00115647	0.016625	0.000580121	0.0926167	1.00853	0.00107223	0.0164687	0.00062633	0.0916333	0.997822	0.00110574	0.0179687	0.000710578	0.0913	0.994193	0.00091734	0.0182812	0.00067756	0.0916	0.99746	0.00116683	0.0160312	0.00062282	0.0931333
4920	YNL109W	0.17091	0.0268508	0.000966665	0.125933	0.000966312	0.0289503	0.000934225	0.124633	0.989677	0.00103712	0.029558	0.00110033	0.123683	0.982133	0.0010255	0.0261878	0.00087037	0.123333	0.979354	0.00105458	0.0274033	0.000913322	0.12635	1.00331	0.0012036	0.0272376	0.00106839	0.121883	0.96784	0.00117306	0.0272928	0.000830826	0.126567	1.00503	0.00110723	0.0294475	0.000985916	0.125333	0.995236	0.000999382	0.0247514	0.00091523	0.125233	0.994441	0.00112355	0.0248066	0.000915281	0.113417
2688	YHR085W	0.10079	0.0181737	0.000637616	0.087	0.00107639	0.0174251	0.000663105	0.0865667	0.99502	0.000978698	0.0174251	0.000665858	0.08525	0.979885	0.000981172	0.0179042	0.00060934	0.0851167	0.978353	0.00107961	0.0180539	0.000614534	0.0858167	0.986399	0.00107335	0.0167365	0.000662712	0.0852833	0.980268	0.00114776	0.0176946	0.000644521	0.0876667	1.00766	0.000928829	0.0174551	0.000665412	0.08565	0.984483	0.00104645	0.0182635	0.000614601	0.0866167	0.995594	0.00097482	0.0189222	0.000647049	0.0868333
584	YCL047C	0.11269	0.017907	0.000659276	0.0894667	0.00101928	0.0170155	0.000616293	0.0869	0.971311	0.00101542	0.0177132	0.000678695	0.0896	1.00149	0.00115516	0.0196512	0.000705276	0.0885167	0.989382	0.000949917	0.0160853	0.000609993	0.0857833	0.958829	0.000929883	0.0177907	0.000669234	0.0890333	0.995156	0.000962156	0.0183721	0.000670435	0.0914333	1.02198	0.00105646	0.0185659	0.000694413	0.0906	1.01267	0.000854622	0.0174806	0.000663252	0.0901167	1.00727	0.000998887	0.018876	0.00065197	0.08795
2392	YGR155W	0.17947	0.0169822	0.000491979	0.134767	0.00109726	0.0189744	0.000475474	0.131967	0.979223	0.00109113	0.019073	0.000430131	0.138517	1.02783	0.00102262	0.019645	0.000520996	0.13805	1.02436	0.00114776	0.0190533	0.000504192	0.13675	1.01471	0.00119975	0.0183432	0.000496481	0.136133	1.01014	0.00112603	0.018146	0.000507159	0.1388	1.02993	0.00120299	0.019428	0.000419214	0.13635	1.01175	0.00128976	0.0195266	0.000424039	0.1337	0.992083	0.00114913	0.0180473	0.000529651	0.1369
2159	YGL188C	0.43777	0.0512281	0.00195222	0.26105	0.00103358	0.0517544	0.00204177	0.259433	0.993806	0.00106931	0.0501754	0.00200522	0.260817	0.999107	0.00113745	0.0547368	0.00172323	0.2581	0.988699	0.00112732	0.0533333	0.00175286	0.252267	0.966355	0.00100349	0.0542105	0.00184325	0.25935	0.993488	0.00105374	0.0514035	0.00184597	0.260783	0.998977	0.00106619	0.0492982	0.00190359	0.248633	0.952434	0.00100514	0.0538596	0.00182888	0.25765	0.986976	0.00106875	0.0701754	0.00190862	0.236533
6006	YPL204W	0.09678	0.0151215	0.000472025	0.0809	0.00100994	0.0159717	0.00046528	0.0838333	1.03626	0.00106487	0.0157085	0.000449954	0.0837167	1.03482	0.0010478	0.0154049	0.000419939	0.06995	0.864648	0.000725843	0.0145749	0.000467168	0.0814833	1.00721	0.00107478	0.0147571	0.000435001	0.08125	1.00433	0.000921592	0.0145749	0.000502523	0.0834333	1.03131	0.000996491	0.0160931	0.000499498	0.0823167	1.01751	0.00107899	0.0154251	0.00048627	0.0810833	1.00227	0.00097683	0.0155668	0.000451415	0.0805667
172	YBL059W	0.12524	0.0215026	0.000946053	0.104067	0.0012122	0.0209845	0.000898534	0.104267	1.00192	0.00109216	0.0207254	0.000995776	0.10185	0.978696	0.000984207	0.0256995	0.000973296	0.0984833	0.946345	0.000898459	0.0212953	0.000850035	0.100683	0.967482	0.00109339	0.0220725	0.000858771	0.10275	0.987345	0.000988941	0.0215026	0.000892416	0.101683	0.977092	0.00105067	0.0238342	0.000970704	0.1032	0.991669	0.00115309	0.022228	0.00105273	0.100983	0.970365	0.00105326	0.0207772	0.000895847	0.10225
2794	YHR185C	0.19948	0.0241772	0.000790155	0.13175	0.000992945	0.0248523	0.000617318	0.132467	1.00544	0.00104363	0.0248101	0.00062138	0.130883	0.993419	0.00105711	0.0234177	0.000666773	0.133133	1.0105	0.000870317	0.0244304	0.000760733	0.13195	1.00152	0.000991425	0.0237975	0.000724595	0.13365	1.01442	0.00113925	0.0250211	0.000822594	0.132183	1.00329	0.000958767	0.025865	0.000729928	0.127517	0.967871	0.000971337	0.0248523	0.000634728	0.131033	0.994558	0.00109046	0.025865	0.000827877	0.133217
1509	YDR529C	0.13423	0.0202362	0.000894589	0.106867	0.00113989	0.0188189	0.000855848	0.105333	0.985646	0.0010819	0.0204724	0.000834175	0.101717	0.951809	0.000877831	0.0216535	0.00113251	0.106417	0.995789	0.00112565	0.0200787	0.000982996	0.104917	0.981753	0.00105226	0.0199213	0.00103979	0.1059	0.990951	0.000912023	0.0170079	0.000832049	0.105267	0.985028	0.00113626	0.0201575	0.000956545	0.105417	0.986432	0.00109139	0.0199213	0.000970561	0.106083	0.992664	0.00105414	0.0185827	0.000990337	0.105333
6212	YPR126C	0.32007	0.0536275	0.00135388	0.183817	0.00096219	0.0542157	0.00143818	0.183067	0.99592	0.000878239	0.0471569	0.00143982	0.167	0.908512	0.000822335	0.052451	0.00122393	0.16645	0.90552	0.000760248	0.0504902	0.00141702	0.182783	0.994375	0.00087122	0.0505882	0.00137733	0.1776	0.966178	0.000779997	0.0551961	0.00131866	0.16785	0.913136	0.000642072	0.0558824	0.00136862	0.182883	0.994919	0.000829492	0.0539216	0.00138287	0.18175	0.988755	0.000775279	0.0547059	0.00130764	0.179283
2444	YGR207C	0.14965	0.0190805	0.000702999	0.11515	0.00107747	0.0198851	0.000682931	0.114867	0.997542	0.000984433	0.0208429	0.000643697	0.11225	0.974815	0.00103515	0.0197318	0.000632086	0.10855	0.942683	0.000918598	0.0186973	0.000754981	0.113017	0.981476	0.00102727	0.0179693	0.000651503	0.11455	0.994789	0.000948113	0.0184674	0.000747204	0.11455	0.994789	0.00110519	0.019272	0.000699743	0.116133	1.00854	0.00118872	0.0201533	0.00063973	0.1159	1.00651	0.00111732	0.0206897	0.000732261	0.116067
4161	YLR307W	0.23652	0.0349834	0.000784795	0.176067	0.00122017	0.0371096	0.000866106	0.1777	1.00927	0.00110466	0.0352824	0.000662347	0.167883	0.953518	0.00104427	0.051196	0.00115285	0.169833	0.964593	0.000954562	0.0353821	0.000875573	0.176	0.999619	0.00120955	0.0348505	0.000763026	0.174733	0.992423	0.00114496	0.0375748	0.000853849	0.173117	0.983245	0.00123772	0.0359801	0.00071512	0.164817	0.936104	0.00109049	0.037608	0.00083543	0.173433	0.98504	0.00125685	0.0376744	0.000794443	0.17395
814	YDL099W	0.11916	0.0170674	0.000624703	0.102467	0.00117712	0.0160704	0.00054375	0.0994667	0.970719	0.00109126	0.0178886	0.000593175	0.0998167	0.974135	0.00120153	0.0172141	0.000593404	0.100583	0.981614	0.000888077	0.0170381	0.000641767	0.0997	0.972996	0.00101049	0.0163343	0.000576301	0.1002	0.977876	0.00105734	0.0164223	0.000554172	0.0994333	0.970393	0.00100199	0.0190323	0.00060778	0.10035	0.97934	0.00110351	0.0171554	0.000624696	0.100183	0.97771	0.00111338	0.0162757	0.000587041	0.101417
2541	YHL006C	0.06534	0.015	0.000758137	0.05575	0.000908584	0.0153333	0.000864999	0.05535	0.992825	0.000860167	0.0156	0.000751196	0.0542333	0.972795	0.000849933	0.0155333	0.000878291	0.0559167	1.00299	0.000819011	0.0156	0.000868765	0.0559667	1.00389	0.000867021	0.014	0.000752885	0.0544833	0.977279	0.000833867	0.0195333	0.000809511	0.0511	0.916592	0.000653416	0.0142	0.000771654	0.0558667	1.00209	0.000823189	0.0154	0.000664555	0.0561333	1.00688	0.000761449	0.0154	0.00068472	0.0561
1913	YFR004W	0.14743	0.0188562	0.000638132	0.115917	0.00122245	0.020098	0.000605755	0.11815	1.01926	0.00102151	0.0204575	0.000772204	0.117017	1.00949	0.00109396	0.0222222	0.00075274	0.115983	1.00057	0.00097122	0.0184641	0.000616454	0.113483	0.979002	0.00108716	0.0186601	0.000750268	0.1142	0.985188	0.00112593	0.0180065	0.000585857	0.1172	1.01107	0.00116561	0.0202614	0.000690845	0.116367	1.00388	0.00124178	0.0198039	0.000681027	0.116917	1.00863	0.00112389	0.0187908	0.000670636	0.115417
3364	YJR083C	0.12304	0.0193528	0.000736752	0.0972333	0.00105625	0.0199353	0.00067267	0.0971833	0.999486	0.00103879	0.0214887	0.000665965	0.100167	1.03017	0.00117953	0.0244013	0.000771386	0.1006	1.03462	0.00118194	0.018835	0.000667343	0.09505	0.977546	0.00100798	0.0199029	0.000646183	0.0983	1.01097	0.00101625	0.0207443	0.000756947	0.09935	1.02177	0.00104184	0.0219417	0.000694339	0.0993167	1.02143	0.00104732	0.021068	0.000672313	0.0994	1.02228	0.000982657	0.0208738	0.000636184	0.0994667
3207	YJL146W	0.06718	0.0112367	0.000483373	0.0572667	0.000987835	0.0118124	0.000396451	0.0582	1.0163	0.000907118	0.0129211	0.000454657	0.05675	0.990977	0.000890308	0.0136034	0.000520277	0.0577333	1.00815	0.000835166	0.0125373	0.000506269	0.0583333	1.01863	0.000840066	0.0124733	0.000453181	0.0579	1.01106	0.000899885	0.0124307	0.000419901	0.0586167	1.02357	0.000934929	0.0120896	0.000468955	0.0567333	0.990686	0.000835302	0.0120682	0.000442664	0.0572333	0.999417	0.000839127	0.0121962	0.000446691	0.0585833
6270	YPR182W	0.31	0.045814	0.0016843	0.198767	0.00131607	0.0452326	0.00150318	0.198967	1.00101	0.0011026	0.0453488	0.00141433	0.188267	0.947174	0.00112175	0.057093	0.00206862	0.196617	0.989183	0.0010744	0.0480233	0.00151924	0.198567	0.998994	0.00107534	0.0432558	0.0015231	0.197233	0.992282	0.00104898	0.0459302	0.00140331	0.199883	1.00561	0.00115298	0.0505814	0.00153478	0.197067	0.991447	0.00114035	0.0426744	0.00155868	0.19305	0.971238	0.0010492	0.0434884	0.00156368	0.199383
608	YCR002C	0.14273	0.0175466	0.00051426	0.102783	0.000955913	0.017764	0.000603537	0.101	0.982653	0.000864015	0.0177019	0.000640585	0.102617	0.998385	0.000983446	0.0203416	0.00065558	0.101233	0.98492	0.000912085	0.018323	0.000476777	0.101817	0.990602	0.000908809	0.0173602	0.000494198	0.10075	0.98022	0.000937447	0.0174534	0.000509271	0.100583	0.978596	0.00103706	0.0184783	0.000551204	0.10055	0.978275	0.000999114	0.0170807	0.000476777	0.0992833	0.965951	0.00083711	0.0163975	0.000566532	0.101383
1821	YER177W	0.18913	0.021985	0.00064348	0.14535	0.00114535	0.0251311	0.00083623	0.146	1.00447	0.00105914	0.0234082	0.000738199	0.1465	1.00791	0.00116381	0.0243446	0.000728686	0.14595	1.00413	0.00115225	0.0229588	0.000774678	0.13995	0.962848	0.00135068	0.0217603	0.000780274	0.146467	1.00768	0.00130887	0.0224345	0.000704713	0.1466	1.0086	0.00132343	0.0234457	0.000724984	0.14675	1.00963	0.00120893	0.0222097	0.000681503	0.142517	0.980509	0.0012045	0.0237079	0.000766132	0.14875
2413	YGR176W	0.42501	0.0553043	0.00132348	0.2156	0.000780796	0.0552174	0.00109265	0.20535	0.952458	0.000752243	0.0565217	0.00128191	0.206283	0.956786	0.000807679	0.0782609	0.00139986	0.196417	0.911025	0.000797978	0.0586087	0.00130055	0.19095	0.885668	0.000773039	0.0574783	0.0013658	0.21495	0.996985	0.000912655	0.0526087	0.000872842	0.182683	0.847324	0.000792103	0.0573043	0.00130927	0.216517	1.00425	0.000761901	0.0556522	0.00111103	0.213017	0.988019	0.000726327	0.054087	0.00113562	0.185233
3417	YJR135C	0.25525	0.0403347	0.000993906	0.195917	0.00137849	0.0412134	0.00106815	0.1938	0.989194	0.00123208	0.0405021	0.00110191	0.199483	1.0182	0.0013701	0.0713808	0.00185173	0.189317	0.966312	0.000913164	0.0400837	0.00103555	0.192817	0.984177	0.00128028	0.0422176	0.00100031	0.198633	1.01386	0.00118669	0.0391632	0.00106839	0.194867	0.994641	0.00138184	0.0439331	0.000988463	0.189517	0.967333	0.00112235	0.036569	0.000975952	0.177733	0.907185	0.00117376	0.0387029	0.000926673	0.195983
1242	YDR269C	0.2558	0.0431776	0.00145502	0.1703	0.00114834	0.0409346	0.00136658	0.168733	0.990799	0.00113536	0.0472897	0.00147352	0.167633	0.984339	0.0010487	0.0418692	0.00123432	0.169033	0.99256	0.000967737	0.0418692	0.00137114	0.168217	0.987769	0.00103155	0.0428037	0.00126075	0.169817	0.997164	0.00091186	0.0425234	0.00125505	0.168033	0.986688	0.00106271	0.0395327	0.00128647	0.168033	0.986688	0.00101301	0.0408411	0.00124278	0.167133	0.981403	0.000880611	0.0409346	0.00132014	0.149817
6005	YPL203W	0.07141	0.0118421	0.000546703	0.0635833	0.000846577	0.0115	0.000395441	0.06045	0.950721	0.000812228	0.0122105	0.000556972	0.0616	0.968808	0.00095617	0.0112105	0.000459823	0.05675	0.89253	0.000763492	0.0124211	0.000538341	0.0638	1.00341	0.000817177	0.0111842	0.000459447	0.0621667	0.977721	0.000862866	0.0116842	0.000417458	0.0628	0.987681	0.000758466	0.0126316	0.000547349	0.0630667	0.991875	0.000924155	0.0117632	0.000487908	0.06255	0.983749	0.000858901	0.0125	0.000494982	0.06215
973	YDR003W	0.1295	0.0188095	0.000736967	0.10155	0.000914454	0.0182857	0.000728585	0.0991333	0.976202	0.00102112	0.0214286	0.0008698	0.1002	0.986706	0.000924327	0.0227619	0.000996449	0.1011	0.995569	0.000997457	0.0217619	0.000796938	0.100767	0.99229	0.00115474	0.0195238	0.000817701	0.101033	0.994909	0.00105398	0.0175238	0.000693308	0.0858833	0.845724	0.000879766	0.0200476	0.000892888	0.101967	1.00411	0.000907962	0.0178571	0.000752501	0.0990333	0.975217	0.00105838	0.0198095	0.000786609	0.101183
5022	YNL210W	0.12923	0.0198519	0.000631617	0.103317	0.00106939	0.0190741	0.000655229	0.102133	0.98854	0.000998554	0.0216667	0.000735726	0.102483	0.991928	0.00107467	0.0302593	0.00101914	0.102917	0.996128	0.000899808	0.0195185	0.000685462	0.104017	1.00678	0.00110397	0.0197778	0.000654898	0.1026	0.99306	0.00102274	0.0213333	0.000713994	0.103317	1	0.0011621	0.0211481	0.000708435	0.101117	0.978706	0.00104677	0.0207037	0.000582209	0.103433	1.00112	0.000962639	0.020037	0.000755844	0.10155
2401	YGR164W	0.27984	0.0388288	0.001019	0.1813	0.00120945	0.042973	0.00148336	0.18325	1.01076	0.00107807	0.0398198	0.00104694	0.180933	0.997976	0.000977394	0.0435135	0.00124144	0.153733	0.847948	0.000697027	0.0436937	0.00135816	0.1794	0.98952	0.00099669	0.0400901	0.00114657	0.1787	0.985659	0.000953992	0.0378378	0.00142728	0.181717	1.0023	0.00116793	0.0436937	0.00128935	0.18125	0.999724	0.00109735	0.0414414	0.0013061	0.18055	0.995863	0.00108688	0.0442342	0.00135645	0.174283
5661	YOR259C	0.12222	0.0162929	0.00047627	0.0999	0.00106283	0.0171396	0.000484296	0.0987667	0.988656	0.00096728	0.0178032	0.00054068	0.0994833	0.995829	0.000994747	0.0214188	0.000598767	0.1017	1.01802	0.00111848	0.0175515	0.000520003	0.100467	1.00568	0.00106742	0.0164989	0.00051301	0.0996167	0.997164	0.0010151	0.016087	0.000489737	0.101533	1.01635	0.00112699	0.0161556	0.000526908	0.0990333	0.991324	0.00113438	0.0169794	0.000502366	0.09795	0.98048	0.00112829	0.0161327	0.0005305	0.0994667
1373	YDR395W	0.09303	0.0136335	0.000295239	0.0804833	0.000982304	0.0136864	0.000308152	0.0790667	0.982399	0.000928011	0.0133475	0.000293038	0.0778	0.96666	0.00098679	0.0144809	0.000337712	0.081	1.00642	0.000944263	0.0132521	0.000360804	0.0801167	0.995445	0.00102383	0.0133051	0.000370765	0.0803667	0.998551	0.00105661	0.0132627	0.000293225	0.0785833	0.976393	0.00094797	0.0144597	0.00033782	0.0805667	1.00104	0.000867361	0.0136864	0.000310373	0.0795667	0.988611	0.00101893	0.0133475	0.000288311	0.0792833
4805	YMR320W	0.27992	0.0453465	0.00139427	0.189717	0.00105244	0.0460396	0.00142405	0.186583	0.983481	0.00104713	0.0475248	0.0013566	0.1887	0.994639	0.00100802	0.0453465	0.00128216	0.154983	0.816917	0.000770189	0.0469307	0.00143276	0.1819	0.958797	0.00101095	0.0436634	0.00141503	0.184983	0.975047	0.000858254	0.0441584	0.00150627	0.18875	0.994903	0.00107227	0.0486139	0.00146367	0.186433	0.98269	0.0011195	0.0446535	0.00145956	0.18835	0.992795	0.00104255	0.0458416	0.00136875	0.165133
3233	YJL171C	0.16904	0.017298	0.000445288	0.111283	0.00100894	0.0182576	0.000379806	0.110617	0.994015	0.000893575	0.0181818	0.000403311	0.110617	0.994015	0.00088529	0.0177778	0.000493188	0.11115	0.998805	0.000981265	0.0183586	0.000497045	0.112017	1.0066	0.000966598	0.0181566	0.00043691	0.1136	1.02082	0.000936039	0.0167929	0.000442357	0.111817	1.0048	0.000945491	0.0190152	0.000541645	0.110483	0.992811	0.000830666	0.0184091	0.000439287	0.110433	0.992362	0.000835539	0.0199747	0.000469083	0.11105
4364	YML035C	0.07518	0.00975309	0.000309758	0.0594	0.000844615	0.0101358	0.000236145	0.0575167	0.968295	0.000717217	0.0104321	0.000275691	0.0593333	0.998877	0.000820264	0.0102469	0.000269487	0.0534333	0.899551	0.000658428	0.0103333	0.00028418	0.0590333	0.993827	0.00072963	0.0102099	0.000291314	0.0595	1.00168	0.000778608	0.0097284	0.000289936	0.0582667	0.980921	0.00079068	0.0106296	0.000264475	0.0593333	0.998877	0.00071266	0.0107778	0.000256087	0.0589167	0.991864	0.000840867	0.0107037	0.000262207	0.0591333
3732	YKR056W	0.11607	0.0156964	0.000485914	0.100017	0.00113045	0.0168075	0.000435566	0.0977833	0.977667	0.00102377	0.0173552	0.000495911	0.0984833	0.984666	0.00106689	0.0200782	0.000542571	0.0984	0.983833	0.00119396	0.0158685	0.000353481	0.09675	0.967336	0.00103979	0.0169797	0.000410616	0.0972	0.971835	0.00107214	0.0165102	0.000427315	0.0967	0.966836	0.00113007	0.0170579	0.000447384	0.0973833	0.973667	0.00120256	0.0176682	0.000501522	0.0988	0.987832	0.00121354	0.0167762	0.000449935	0.0984167
758	YDL045C	0.10161	0.0155229	0.000632162	0.0882167	0.000994052	0.0153922	0.000589196	0.0821333	0.93104	0.000989143	0.015719	0.000565413	0.0862833	0.978084	0.00102427	0.0189869	0.000620541	0.0852833	0.966748	0.000950561	0.0160784	0.000563454	0.0851833	0.965614	0.00102373	0.0155229	0.000603954	0.0855	0.969204	0.00106673	0.0150327	0.000624575	0.0872333	0.988852	0.000984012	0.015719	0.000589935	0.0848	0.961269	0.00104303	0.0148039	0.000595011	0.0853333	0.967315	0.00105753	0.0165359	0.000626004	0.0855333
3610	YKL160W	0.23201	0.0362759	0.00123685	0.184217	0.00144084	0.0373793	0.00127381	0.183433	0.995744	0.00137199	0.0371724	0.00130287	0.183817	0.997829	0.00108825	0.0585517	0.00224545	0.18045	0.979551	0.00109644	0.0372414	0.00131069	0.180117	0.977744	0.00129974	0.0355172	0.00113348	0.175633	0.953403	0.00132062	0.0374483	0.00126262	0.1838	0.997736	0.00136313	0.04	0.00137572	0.1816	0.985794	0.00127656	0.0406207	0.00148723	0.182667	0.991586	0.00113058	0.0405517	0.0012197	0.173883
6064	YPL261C	0.48489	0.0552941	0.00113362	0.20115	0.000800928	0.0571569	0.00126862	0.202517	1.0068	0.000618327	0.0558824	0.00124084	0.203217	1.01028	0.000784322	0.055	0.00128277	0.2019	1.00373	0.00078496	0.054902	0.00130629	0.19785	0.983594	0.000748466	0.0573529	0.00127109	0.202217	1.0053	0.000720592	0.0730392	0.000911663	0.171033	0.850276	0.000762899	0.0552941	0.00126448	0.201233	1.00041	0.000694379	0.0523529	0.00136661	0.200317	0.995859	0.000704941	0.0643137	0.0012473	0.2001
4855	YNL044W	0.13926	0.0163636	0.000740692	0.113083	0.00104713	0.0182386	0.000775516	0.10845	0.95903	0.000915693	0.0184659	0.000788489	0.114783	1.01503	0.00113075	0.0169318	0.000811566	0.112433	0.994252	0.00127601	0.0184091	0.000851727	0.112	0.990423	0.00119256	0.0167045	0.000769225	0.113683	1.00531	0.00114659	0.0166477	0.000859944	0.113467	1.0034	0.00117428	0.0184091	0.000783229	0.108333	0.957995	0.00112606	0.0192045	0.000888299	0.113067	0.999859	0.00111613	0.0186364	0.000893107	0.111833
6243	YPR156C	0.14219	0.0153537	0.000355327	0.105167	0.00109376	0.0172508	0.000397027	0.105533	1.00348	0.000968234	0.0173151	0.00044108	0.10765	1.02361	0.00108559	0.0163344	0.00044279	0.1064	1.01172	0.00101924	0.0165595	0.000404688	0.106317	1.01093	0.0012266	0.0164469	0.000376572	0.105917	1.00713	0.00101803	0.0171061	0.000402086	0.10835	1.03027	0.000907998	0.0171222	0.000372715	0.104733	0.995873	0.000961136	0.016463	0.000363215	0.106267	1.01046	0.00100281	0.0183441	0.000443013	0.108433
840	YDL124W	0.14452	0.0194872	0.000550718	0.116867	0.00122867	0.0194551	0.000652748	0.115517	0.988448	0.00119486	0.0188782	0.000624251	0.11525	0.986164	0.00119786	0.0186859	0.000642716	0.116267	0.994866	0.0011581	0.0190385	0.000664785	0.11515	0.985308	0.00117607	0.0185577	0.000579676	0.11635	0.995576	0.00109433	0.0180769	0.000581887	0.113733	0.973183	0.00111496	0.0195833	0.000683558	0.115067	0.984598	0.000994241	0.0192628	0.000606537	0.115367	0.987165	0.00106223	0.0194231	0.000680369	0.116783
2576	YHL037C	0.15965	0.0204403	0.000881992	0.113333	0.00109233	0.0220126	0.000830741	0.115033	1.015	0.00109181	0.0223899	0.000800155	0.113767	1.00383	0.000932976	0.0284906	0.000990126	0.109517	0.966329	0.000849558	0.0240252	0.000913484	0.11565	1.02044	0.00100895	0.0223899	0.000805183	0.113533	1.00176	0.000953011	0.0207547	0.000835585	0.111983	0.988088	0.00097953	0.0233333	0.000829745	0.1137	1.00324	0.00107073	0.022327	0.000753688	0.112683	0.994265	0.000984782	0.0276101	0.000995978	0.112
4475	YMR008C	0.12179	0.0146687	0.000477009	0.103467	0.00128888	0.0162048	0.000399086	0.102	0.985822	0.00107428	0.0165964	0.000404763	0.10285	0.994037	0.00100145	0.0166717	0.000449347	0.103467	1	0.00101141	0.0153313	0.000402125	0.102783	0.993389	0.00105888	0.0150904	0.000426478	0.10185	0.984372	0.00118275	0.0156175	0.00040629	0.10275	0.99307	0.00113343	0.0178614	0.0004579	0.101433	0.980342	0.0011593	0.0165211	0.000392853	0.102783	0.993389	0.00097004	0.0158886	0.000393983	0.10185
5161	YNR009W	0.14563	0.0208434	0.000699566	0.109867	0.00104721	0.0224498	0.000739365	0.109783	0.999235	0.00106943	0.0221687	0.000744654	0.107667	0.979976	0.000998247	0.0219679	0.000737939	0.09215	0.838741	0.000934395	0.0232932	0.000716544	0.108983	0.991954	0.00103063	0.0224096	0.000732848	0.1098	0.99939	0.00104899	0.0200402	0.000600313	0.108017	0.983161	0.00101673	0.0235743	0.000736153	0.109383	0.995595	0.00109509	0.0214458	0.000669578	0.108367	0.986347	0.00107954	0.0240161	0.000704921	0.111183
2818	YHR208W	0.13365	0.0156234	0.000512785	0.110583	0.00112766	0.0169211	0.000552899	0.110633	1.00045	0.00104181	0.0166667	0.000511954	0.111467	1.00799	0.00107699	0.0151145	0.000499472	0.112267	1.01523	0.00102749	0.016514	0.000548243	0.110533	0.999548	0.00116997	0.0162341	0.000585855	0.108867	0.984482	0.00115853	0.0151145	0.00053399	0.112917	1.02111	0.00127288	0.0164885	0.000524831	0.111733	1.0104	0.000953795	0.0158015	0.000557563	0.108517	0.981317	0.00111083	0.0156743	0.0005461	0.1101
701	YCR096C	0.24908	0.0308403	0.000968218	0.171233	0.0012329	0.0331092	0.00103835	0.17075	0.997179	0.00105495	0.0322689	0.00107181	0.1673	0.977031	0.00108499	0.0314286	0.00107113	0.1701	0.993383	0.00111412	0.0306723	0.00110266	0.16045	0.937027	0.00106017	0.0318487	0.00101359	0.165833	0.968464	0.000972796	0.0372269	0.0012775	0.16815	0.981995	0.00106843	0.0359664	0.00108091	0.162117	0.946763	0.00104861	0.0319328	0.00102564	0.1643	0.959511	0.00105945	0.0306723	0.0010961	0.170633
1245	YDR272W	0.14641	0.0187591	0.000722441	0.1121	0.00110667	0.0198175	0.000657924	0.115117	1.02691	0.00108406	0.0198175	0.000773735	0.113467	1.01219	0.00114643	0.0279927	0.0010002	0.1139	1.01606	0.00112006	0.019854	0.000578957	0.111767	0.997029	0.00106416	0.0194526	0.00071304	0.111217	0.992123	0.00106097	0.0196715	0.000650947	0.11315	1.00937	0.00110186	0.0213869	0.000619113	0.114217	1.01888	0.00106619	0.0212774	0.000665727	0.113417	1.01175	0.00101552	0.0208759	0.000697674	0.113217
424	YBR188C	0.21076	0.033	0.00115791	0.14855	0.00121624	0.0315714	0.00108071	0.149383	1.00561	0.00108417	0.0323571	0.00121356	0.1513	1.01851	0.00112394	0.0612143	0.00237604	0.13345	0.898351	0.000703154	0.0308571	0.00110312	0.1406	0.946483	0.00103217	0.0319286	0.00109637	0.151217	1.01795	0.00118633	0.0317143	0.00127573	0.150183	1.01099	0.00113506	0.0342857	0.00113622	0.149717	1.00786	0.00118661	0.0325	0.00116952	0.145517	0.979583	0.00105019	0.0317143	0.00100659	0.150833
2373	YGR136W	0.13719	0.020249	0.000766628	0.110333	0.00104024	0.0220332	0.000751387	0.109967	0.996683	0.00106473	0.0226556	0.000851606	0.104833	0.950151	0.000893843	0.020166	0.000740377	0.103917	0.941849	0.000908272	0.0193361	0.000733703	0.105317	0.954538	0.000935729	0.0202075	0.000645663	0.109783	0.995015	0.00118341	0.0200415	0.0007357	0.11065	1.00287	0.00113231	0.0214523	0.000808506	0.108367	0.982181	0.00102264	0.0215768	0.000788587	0.1102	0.998795	0.00106455	0.019668	0.000807561	0.110933
2004	YGL032C	0.17902	0.025977	0.00107193	0.11455	0.00110468	0.026092	0.00106227	0.116783	1.01949	0.000787927	0.0248276	0.00109802	0.115033	1.00422	0.000895262	0.0258621	0.00122185	0.114917	1.0032	0.000956008	0.0251724	0.00110993	0.108033	0.943108	0.000942575	0.0252874	0.00112567	0.11405	0.995635	0.0010288	0.0236782	0.00102303	0.115367	1.00713	0.000913625	0.0256322	0.00118238	0.113967	0.994911	0.000806951	0.0244828	0.00114531	0.116733	1.01906	0.000805594	0.0254023	0.00101609	0.106983
2255	YGR019W	0.20738	0.0247771	0.000600527	0.168533	0.00141239	0.0264544	0.000609169	0.17065	1.01256	0.00140022	0.0273036	0.000607354	0.1704	1.01108	0.00146631	0.0269214	0.000696169	0.169817	1.00762	0.00136039	0.0244161	0.000599335	0.169333	1.00475	0.00132366	0.0261996	0.00057162	0.169783	1.00742	0.00141086	0.0242251	0.000581887	0.16915	1.00366	0.0013859	0.0261571	0.000694184	0.16945	1.00544	0.0013625	0.0263482	0.000601323	0.169517	1.00584	0.00136463	0.0234607	0.000568518	0.151083
5309	YOL075C	0.0246	0.00431994	0.000152605	0.02385	0.000559721	0.00443586	0.000173012	0.0232833	0.976239	0.000568642	0.00443586	0.000186569	0.0236	0.989518	0.000637832	0.00511592	0.000200474	0.0234333	0.982528	0.000627122	0.00431221	0.000189344	0.0235333	0.986721	0.000656039	0.00435858	0.000184566	0.0238167	0.998604	0.000621892	0.003949	0.000178653	0.0229667	0.962964	0.000626109	0.00430448	0.000167877	0.0225333	0.944792	0.000516964	0.00427357	0.000165022	0.0229333	0.961564	0.000506239	0.0044204	0.000157705	0.02275
4606	YMR135C	0.06982	0.0126593	0.000487512	0.0596167	0.000774358	0.0121758	0.000472417	0.0594333	0.996924	0.000845185	0.0135165	0.000447731	0.0598	1.00307	0.000876159	0.0144176	0.000453142	0.0597167	1.00168	0.000842106	0.0122857	0.000405836	0.0580833	0.974279	0.000825216	0.0132088	0.000481792	0.0614	1.02991	0.000885631	0.0134945	0.000487411	0.0593833	0.996085	0.000904608	0.0138681	0.0005194	0.0608833	1.02125	0.000871025	0.0134945	0.000454987	0.05925	0.993849	0.000919129	0.0131648	0.000481792	0.0617333
3086	YJL027C	0.24996	0.042029	0.00146391	0.167467	0.00104146	0.0447826	0.0013312	0.168433	1.00577	0.00102288	0.0428261	0.00123826	0.1672	0.998406	0.00107319	0.0485507	0.00127411	0.160367	0.957604	0.00104961	0.0380435	0.00111668	0.145483	0.868726	0.000948245	0.042029	0.00101423	0.166517	0.994327	0.00102544	0.0742754	0.00183829	0.156167	0.932524	0.000771661	0.0432609	0.0013153	0.167467	1	0.00112869	0.041087	0.0011805	0.166217	0.992536	0.00114993	0.0527536	0.00154608	0.166717
3183	YJL124C	0.0979	0.0147674	0.000767593	0.0886667	0.00114997	0.0162791	0.000826359	0.0879667	0.992105	0.00110973	0.0165698	0.000749198	0.0853667	0.962782	0.00115968	0.0173256	0.000894423	0.0890833	1.0047	0.00110916	0.0173837	0.000896406	0.08785	0.990789	0.00105304	0.0172093	0.00083019	0.0867833	0.978759	0.00115249	0.0136047	0.000695956	0.0878	0.990225	0.00110699	0.0151744	0.000728283	0.0819833	0.924623	0.00113076	0.0169186	0.000761617	0.0855167	0.964474	0.00103879	0.0152907	0.000861725	0.0886
3931	YLR083C	0.12724	0.0157421	0.000405507	0.10085	0.00114292	0.0162219	0.000365581	0.10205	1.0119	0.00103309	0.0164468	0.000354805	0.0989167	0.98083	0.00105387	0.0165217	0.000370318	0.1006	0.997521	0.000931121	0.0166267	0.000404145	0.100383	0.995369	0.0010033	0.0169715	0.000382444	0.101633	1.00776	0.00101122	0.015952	0.00043604	0.101467	1.00612	0.00101074	0.0184858	0.000432627	0.103633	1.0276	0.00104659	0.0173163	0.000389276	0.102583	1.01718	0.00101217	0.0173463	0.000375408	0.101167
177	YBL064C	0.18859	0.0221073	0.000709098	0.141233	0.0011927	0.0244444	0.000717341	0.140417	0.994222	0.000883598	0.0255939	0.000752198	0.138117	0.977937	0.00115799	0.0256322	0.000646889	0.124233	0.879632	0.000867753	0.0228736	0.00067134	0.138867	0.983248	0.00120506	0.0233333	0.000643174	0.1369	0.96932	0.00104405	0.0240996	0.000631897	0.142133	1.00637	0.00103698	0.0255172	0.000726552	0.140833	0.997168	0.00105148	0.0256705	0.000669206	0.140017	0.99139	0.000930504	0.0228736	0.000650951	0.128367
5674	YOR272W	0.14149	0.0175217	0.000499598	0.109417	0.00118358	0.0178478	0.000489335	0.107883	0.98598	0.00102039	0.0182826	0.000452259	0.10805	0.987507	0.00096094	0.0194783	0.000463657	0.1009	0.92216	0.000848932	0.0177391	0.00051001	0.108	0.98705	0.00104811	0.0181087	0.000463797	0.10975	1.00304	0.0010357	0.0170652	0.000477444	0.1097	1.00259	0.00101105	0.0186957	0.00046891	0.106983	0.977755	0.000868496	0.0192391	0.000511572	0.10615	0.970142	0.00107815	0.0188043	0.000517197	0.108533
4964	YNL153C	0.0897	0.017907	0.000976083	0.0752833	0.00101766	0.0165116	0.000848091	0.0737833	0.980075	0.000864624	0.0176744	0.000872501	0.0737833	0.980075	0.000989365	0.0158915	0.000770195	0.0659667	0.876246	0.000766753	0.0168992	0.000816601	0.0743833	0.988045	0.000880153	0.0162791	0.000771189	0.0750167	0.996459	0.00106753	0.0165116	0.000780318	0.0743	0.986939	0.000863418	0.0158915	0.000895356	0.0736333	0.978083	0.000901383	0.0168992	0.000770235	0.0747167	0.992474	0.000919338	0.0158915	0.000824037	0.0757833
2203	YGL231C	0.15462	0.019	0.000751447	0.115017	0.0010401	0.0205789	0.000905633	0.11855	1.03072	0.0010969	0.0206316	0.000790971	0.11805	1.02637	0.0011549	0.0245263	0.000896616	0.118583	1.031	0.00105064	0.0185263	0.000790256	0.117683	1.02318	0.00106684	0.0181579	0.000858467	0.114883	0.998835	0.0012201	0.0191053	0.000735326	0.117433	1.02101	0.00112137	0.0216316	0.000889257	0.11755	1.02202	0.00111885	0.0198947	0.000801267	0.115	0.999852	0.00126856	0.019	0.000770023	0.117467
5671	YOR269W	0.06047	0.00874494	0.000311284	0.0510333	0.000838303	0.00935223	0.000410764	0.0508	0.995428	0.000730135	0.00902834	0.000375275	0.04955	0.970935	0.00075283	0.0102632	0.000394645	0.0519	1.01698	0.000914382	0.00884615	0.000341728	0.0497	0.973874	0.000740503	0.00963563	0.000392377	0.0515	1.00915	0.000806501	0.0091498	0.000373107	0.049	0.960157	0.000744938	0.00906883	0.000296987	0.0493833	0.967668	0.000768037	0.0101822	0.000347551	0.05265	1.03168	0.000837056	0.00973684	0.000398273	0.0504833
4490	YMR022W	0.12508	0.017697	0.000717482	0.0932	0.00101867	0.0180606	0.000708547	0.0911	0.977468	0.000902275	0.0186061	0.000804059	0.09115	0.978004	0.000879521	0.0178788	0.000661469	0.0926167	0.993741	0.000896298	0.0177576	0.000765864	0.0878167	0.942239	0.000964955	0.0180606	0.000749667	0.0916333	0.98319	0.000912197	0.0193333	0.000810743	0.0922333	0.989628	0.000896603	0.0198182	0.000778483	0.0914	0.980687	0.000859978	0.0206667	0.000769964	0.0923833	0.991237	0.001023	0.0184242	0.000749367	0.09385
3820	YLL039C	0.12925	0.018084	0.000602111	0.108933	0.00119482	0.017979	0.000617646	0.107883	0.990361	0.00111566	0.0177428	0.000583405	0.107567	0.98746	0.00113669	0.0238845	0.000883684	0.108617	0.997099	0.00109778	0.0171391	0.000588605	0.10915	1.00199	0.00129476	0.0201575	0.000600925	0.110983	1.01882	0.00117075	0.0180052	0.000589279	0.109083	1.00138	0.00115743	0.0185564	0.000644249	0.110883	1.0179	0.00107861	0.0195276	0.000595567	0.10905	1.00107	0.00124061	0.0175066	0.000534271	0.108833
3068	YJL006C	0.12379	0.0158824	0.000513202	0.0890167	0.000842456	0.0156966	0.000484986	0.0872833	0.980527	0.000886569	0.0168111	0.000466484	0.0887833	0.997378	0.000940309	0.0202167	0.000580785	0.08745	0.9824	0.000846269	0.0175232	0.000550999	0.0894167	1.00449	0.000816238	0.0156656	0.00053038	0.0894667	1.00506	0.000917742	0.0179567	0.000534384	0.0894833	1.00524	0.000936637	0.017678	0.000497016	0.08685	0.97566	0.000863653	0.0170898	0.000549684	0.0889833	0.999625	0.000904683	0.0160062	0.000573328	0.0869833
3908	YLR060W	0.13806	0.0153782	0.000409112	0.107117	0.00109489	0.0162689	0.000452276	0.107383	1.00248	0.00104275	0.0154118	0.000395268	0.108	1.00824	0.00100954	0.0163529	0.000405205	0.108333	1.01135	0.00107111	0.0152269	0.000378709	0.1083	1.01104	0.000972936	0.0157983	0.000395956	0.108133	1.00948	0.0010498	0.0156975	0.000430293	0.109067	1.0182	0.00105062	0.0164538	0.000411164	0.10775	1.00591	0.000819011	0.0160672	0.000381363	0.10685	0.997507	0.000994519	0.0157983	0.000375791	0.104933
825	YDL110C	0.19955	0.0290667	0.00121032	0.160517	0.00113351	0.0303333	0.00124306	0.157783	0.982968	0.00132539	0.0294	0.00114318	0.15115	0.941645	0.00112144	0.0372667	0.00140318	0.1549	0.965007	0.00114573	0.0300667	0.00101902	0.158667	0.988475	0.00123253	0.0266	0.00108789	0.151683	0.944965	0.00122318	0.031	0.00104051	0.159433	0.993247	0.00120043	0.0325333	0.00125722	0.156683	0.976115	0.00130306	0.0322667	0.00108466	0.1576	0.981827	0.00136006	0.0279333	0.00116906	0.149767
2877	YIL041W	0.18693	0.0242025	0.000696839	0.143383	0.00125066	0.023589	0.000693801	0.131417	0.916545	0.00111706	0.0257669	0.000720019	0.1426	0.994539	0.00111501	0.0365951	0.00118088	0.142117	0.991171	0.001123	0.0247853	0.000769868	0.141817	0.989078	0.00137287	0.0252147	0.000553543	0.144283	1.00628	0.0012753	0.0234969	0.000722973	0.143083	0.997908	0.00120752	0.0234663	0.000606184	0.1349	0.940837	0.00116583	0.0252454	0.000595769	0.140233	0.978031	0.00132088	0.0243558	0.000668609	0.141433
1984	YGL012W	0.12618	0.0164693	0.000464244	0.104383	0.000991883	0.0176321	0.000456242	0.1027	0.983877	0.000944197	0.0168922	0.000503996	0.101217	0.969669	0.00108657	0.017611	0.000453068	0.102917	0.985956	0.00111985	0.0165751	0.000459727	0.10365	0.992978	0.00107578	0.0161945	0.000451217	0.103933	0.995689	0.000978322	0.0161945	0.000513609	0.104767	1.00368	0.00109208	0.0177167	0.000527244	0.102433	0.981319	0.00106751	0.0167019	0.000458516	0.1027	0.983877	0.00108237	0.0180973	0.000415544	0.102083
6151	YPR065W	0.08058	0.0147283	0.000596559	0.07125	0.000933509	0.0143207	0.000619696	0.07065	0.991579	0.00109567	0.0136141	0.000590613	0.0706667	0.991813	0.00105833	0.0163315	0.000595693	0.0721333	1.0124	0.00103589	0.014538	0.000532775	0.0716333	1.00538	0.00109854	0.0141033	0.000581874	0.0707167	0.992515	0.000961884	0.0154348	0.000551542	0.0724167	1.01637	0.000929249	0.0161413	0.000620868	0.0696167	0.977076	0.00109411	0.0136141	0.000527259	0.0713667	1.00164	0.00100993	0.0141304	0.000522241	0.0722333
491	YBR253W	0.12561	0.0187603	0.000965298	0.0983	0.000941853	0.0223967	0.000909083	0.0976	0.992879	0.000934403	0.0200826	0.000916412	0.09535	0.96999	0.000858188	0.0230579	0.00105128	0.0932	0.948118	0.000868165	0.0219008	0.000990384	0.0991667	1.00882	0.000990981	0.0213223	0.000930936	0.0993167	1.01034	0.000937665	0.0208264	0.0011042	0.0976833	0.993726	0.00097582	0.0235537	0.00112852	0.0977333	0.994235	0.000872996	0.021405	0.00106314	0.0988167	1.00526	0.00106907	0.0226446	0.000970805	0.0997167
1038	YDR066C	0.1461	0.0235714	0.000974503	0.108517	0.000994519	0.0245408	0.000864496	0.107017	0.986177	0.000945251	0.0234184	0.000922173	0.10655	0.981874	0.000947037	0.0264796	0.00104019	0.10655	0.981874	0.000924932	0.0235714	0.000858593	0.10675	0.983717	0.00109683	0.0230102	0.000900019	0.10645	0.980952	0.00101113	0.0246429	0.000967048	0.10925	1.00675	0.00109035	0.0244388	0.000857091	0.108767	1.0023	0.000977771	0.0230612	0.00077981	0.107667	0.992167	0.0009709	0.025051	0.000892908	0.107917
5194	YNR040W	0.11733	0.0200781	0.000791151	0.0990667	0.00115447	0.0196875	0.000785027	0.09705	0.979643	0.0011348	0.0192187	0.000766483	0.0978167	0.987382	0.00107341	0.0221484	0.000750836	0.0996833	1.00622	0.00108549	0.0200781	0.000748687	0.0982667	0.991925	0.00118299	0.0195312	0.000795038	0.0966667	0.975774	0.00107586	0.0215234	0.000805727	0.0993667	1.00303	0.00106867	0.0199609	0.000698947	0.0947667	0.956595	0.00102653	0.0203125	0.000657881	0.0994	1.00336	0.00115157	0.0199219	0.00079797	0.0976
350	YBR116C	0.1335	0.0235429	0.00090265	0.0989167	0.000827959	0.0236571	0.00089427	0.0998833	1.00977	0.000866719	0.0237143	0.000935617	0.0982333	0.993091	0.00100188	0.0245143	0.000980545	0.099	1.00084	0.000992552	0.022	0.00084585	0.0981667	0.992418	0.0010094	0.0222857	0.000936062	0.0983667	0.99444	0.000980769	0.0250286	0.000975384	0.0993333	1.00421	0.000977011	0.0244571	0.000804279	0.0973167	0.983825	0.0010002	0.0238286	0.00100325	0.100717	1.0182	0.000965707	0.0257143	0.000957179	0.0934667
1958	YFR045W	0.11365	0.0166343	0.000627125	0.0909667	0.000917216	0.0171845	0.000638397	0.0871667	0.958226	0.000982363	0.0172492	0.000657137	0.0896167	0.985159	0.000909046	0.0200324	0.000723159	0.0903333	0.993037	0.000966805	0.0166019	0.000573053	0.0890667	0.979113	0.000849233	0.0162136	0.000644727	0.09	0.989373	0.00104024	0.0187379	0.000615559	0.0899333	0.98864	0.0010036	0.0160841	0.000567054	0.08825	0.970135	0.00102441	0.0156958	0.000617431	0.0887833	0.975998	0.00104726	0.0165696	0.00065097	0.0904333
3882	YLR034C	0.12389	0.0142283	0.000452866	0.0943833	0.000926891	0.0159831	0.000471094	0.0936	0.991701	0.000931486	0.015666	0.000511719	0.0940333	0.996292	0.00100311	0.015666	0.000478561	0.0932667	0.98817	0.00094873	0.0150529	0.000382348	0.0908	0.962035	0.000947104	0.0145032	0.000413012	0.09435	0.999647	0.000939115	0.0139112	0.000419759	0.09315	0.986933	0.000969117	0.0160254	0.000486205	0.0947167	1.00353	0.00100223	0.0146089	0.000476652	0.0928333	0.983578	0.000932636	0.0161734	0.000485449	0.0927333
3064	YJL002C	0.09437	0.0132563	0.00047136	0.0817833	0.000990911	0.0143277	0.000408606	0.0801833	0.980436	0.00103035	0.0145168	0.000467908	0.0798167	0.975954	0.0010036	0.0118697	0.00039172	0.0698667	0.854291	0.000722801	0.012605	0.000417998	0.0780333	0.954147	0.000926195	0.0129832	0.000471059	0.0795333	0.972488	0.000978194	0.0119538	0.00045185	0.07865	0.961688	0.000854017	0.0144118	0.000494053	0.0793	0.969636	0.00107459	0.0139286	0.000515145	0.07945	0.97147	0.00101236	0.0127731	0.000453823	0.07995
1332	YDR357C	0.40016	0.0468033	0.00110645	0.2232	0.000975467	0.047541	0.00100725	0.215783	0.96677	0.00080789	0.0489344	0.00128509	0.224	1.00358	0.000895268	0.0489344	0.00110124	0.2235	1.00134	0.000860564	0.0472951	0.0011875	0.22475	1.00694	0.000955415	0.0460656	0.00112784	0.217517	0.974539	0.000862865	0.0488525	0.00104019	0.225167	1.00881	0.000884279	0.0534426	0.0011911	0.220367	0.987307	0.000772058	0.0493443	0.0011045	0.2127	0.952957	0.000855703	0.0517213	0.00107758	0.221567
492	YBR254C	0.10352	0.0157143	0.000745349	0.0890833	0.000953336	0.0149143	0.000706428	0.0839333	0.942189	0.000960192	0.0156571	0.000866262	0.0881333	0.989336	0.00107092	0.0250286	0.00123467	0.0888333	0.997194	0.00104391	0.0165143	0.000795176	0.0883167	0.991395	0.0010922	0.0168571	0.000853691	0.0894	1.00356	0.0009507	0.0158857	0.000850583	0.0878167	0.985782	0.000944171	0.0192571	0.000866397	0.0872333	0.979233	0.001011	0.0168571	0.0008055	0.0884667	0.993078	0.000966711	0.0148	0.000905653	0.0863833
2145	YGL174W	0.12311	0.0183083	0.000691195	0.0978	0.00107134	0.0201128	0.000660732	0.0997	1.01943	0.00109838	0.0204135	0.000692445	0.0951167	0.972563	0.00090917	0.021391	0.000775808	0.0963167	0.984833	0.00100934	0.0191353	0.000646881	0.0978	1	0.00110955	0.0172932	0.000637687	0.0974	0.99591	0.00106536	0.020188	0.000723805	0.0974167	0.996081	0.000980595	0.0203759	0.000653722	0.0969167	0.990968	0.000952741	0.0198872	0.000715066	0.09725	0.994376	0.000891898	0.0187594	0.000686674	0.09725
5664	YOR262W	0.08039	0.0133141	0.000608911	0.0716	0.000973792	0.0129971	0.000531191	0.0699833	0.97742	0.000902047	0.0126513	0.000502331	0.07065	0.986732	0.000928797	0.0141787	0.000574395	0.0704667	0.984172	0.000957402	0.0130548	0.000556068	0.0703833	0.983007	0.000921432	0.0127089	0.000573532	0.0701667	0.979982	0.000960777	0.0127378	0.000591117	0.0692833	0.967644	0.000857514	0.0133429	0.000542493	0.0716	1	0.000828146	0.0126801	0.00050587	0.0705667	0.985568	0.000813401	0.0136311	0.000592084	0.0709
2016	YGL044C	0.1072	0.0165203	0.000576895	0.0847167	0.000945179	0.0175676	0.000672185	0.0857667	1.01239	0.000980029	0.0168581	0.000599854	0.0819	0.966752	0.000856775	0.0182432	0.00053305	0.0741667	0.875467	0.000807905	0.0173649	0.000636631	0.0860167	1.01535	0.000933363	0.0168581	0.000601792	0.08465	0.999213	0.000917561	0.01625	0.000602179	0.0837167	0.988196	0.001085	0.0187162	0.000569837	0.0797833	0.941766	0.000906798	0.0169595	0.000649237	0.0837833	0.988982	0.00104888	0.0181757	0.000680416	0.0854333
2047	YGL076C	0.26177	0.0209016	0.000703759	0.209033	0.00137557	0.0232787	0.000726241	0.1913	0.915167	0.00124729	0.0202049	0.000715244	0.205267	0.981984	0.00133724	0.0214344	0.000728539	0.209767	1.00351	0.00151197	0.0213115	0.000704975	0.207733	0.993781	0.00151787	0.022582	0.000725332	0.209533	1.00239	0.00132175	0.0194262	0.000784634	0.205817	0.984615	0.00143038	0.0230738	0.000764803	0.203983	0.975841	0.0015814	0.0213115	0.00072888	0.205883	0.984931	0.00154083	0.0203279	0.000735713	0.205017
4794	YMR311C	0.18394	0.0233624	0.000649395	0.1259	0.000966635	0.0235808	0.000818104	0.1255	0.996823	0.000848291	0.0250218	0.000729751	0.1256	0.997617	0.000994982	0.0275546	0.000715861	0.1275	1.01271	0.001036	0.0234934	0.000718804	0.124033	0.985171	0.00109082	0.0246288	0.000790331	0.127233	1.01059	0.000957147	0.0224017	0.000690855	0.125617	0.997752	0.00104286	0.0246288	0.000736822	0.1237	0.982526	0.000849319	0.0258515	0.00078082	0.126417	1.00411	0.00126686	0.0237118	0.000669691	0.128317
4170	YLR315W	0.11859	0.0215033	0.000872335	0.09675	0.000941068	0.0203922	0.000980475	0.0970333	1.00293	0.00118459	0.0206536	0.000969028	0.09725	1.00517	0.00107701	0.0233333	0.000920756	0.0959833	0.992075	0.00104975	0.0232026	0.000994139	0.09645	0.996899	0.00101532	0.0203268	0.000875327	0.09645	0.996899	0.00107682	0.0205229	0.000947653	0.0963167	0.995521	0.00102798	0.0218954	0.000994139	0.0933167	0.964514	0.00100377	0.0230065	0.00103329	0.0979333	1.01223	0.00103316	0.0221569	0.000992032	0.09685
4774	#N/A	0.13143	0.0231092	0.00113486	0.110283	0.00114232	0.0239496	0.00133875	0.111233	1.00861	0.00120311	0.0247899	0.00121459	0.11015	0.998794	0.00118996	0.0253782	0.0011699	0.11165	1.0124	0.00126912	0.0258824	0.00120449	0.1101	0.998341	0.00119489	0.0237815	0.00127637	0.1083	0.982019	0.0010626	0.0262185	0.00137541	0.1104	1.00106	0.00102268	0.0255462	0.00119994	0.111183	1.00816	0.00105707	0.0244538	0.00121293	0.1092	0.99018	0.00104661	0.0236975	0.00119066	0.11115
1281	YDR308C	0.13909	0.0235	0.00106672	0.110767	0.00112137	0.0229286	0.00102694	0.112967	1.01986	0.00110589	0.0245714	0.00105704	0.113083	1.02091	0.00097683	0.0283571	0.00137447	0.1105	0.99759	0.00106461	0.0247857	0.00113372	0.112817	1.01851	0.00113176	0.0224286	0.000929701	0.110617	0.998646	0.00103331	0.0243571	0.00103603	0.113367	1.02347	0.00110368	0.0227143	0.00110547	0.11215	1.01249	0.00104168	0.0236429	0.00106867	0.110383	0.996533	0.00107424	0.0237857	0.00102572	0.1089
5428	YOR024W	0.45875	0.0492523	0.000753503	0.168467	0.000520896	0.0493458	0.000823843	0.167417	0.993767	0.000562085	0.052243	0.000935437	0.16905	1.00346	0.000609444	0.0554206	0.00107846	0.167317	0.993174	0.00054129	0.0499065	0.000825356	0.163867	0.972695	0.000536549	0.0494393	0.000770345	0.167567	0.994658	0.000535248	0.0548598	0.000840708	0.165133	0.98021	0.000524691	0.0506542	0.000856721	0.16705	0.991589	0.000521535	0.0483178	0.000767564	0.167883	0.996533	0.000462798	0.0479439	0.000676211	0.142867
6007	YPL205C	0.38589	0.0495614	0.00137481	0.241717	0.00109401	0.0488596	0.00127945	0.23995	0.99269	0.0010614	0.0485088	0.00140352	0.242233	1.00213	0.00110605	0.0519298	0.00113249	0.203533	0.84203	0.000902294	0.0522807	0.00132565	0.236317	0.97766	0.000982593	0.0472807	0.00130761	0.241983	1.0011	0.00107394	0.0470175	0.00152195	0.2402	0.993724	0.00103704	0.0525439	0.00122452	0.240267	0.994001	0.00103223	0.0515789	0.00132185	0.2413	0.998275	0.00113673	0.0587719	0.00131721	0.23165
2964	YIL124W	0.13752	0.0155219	0.000606287	0.100167	0.000981786	0.0173064	0.000558885	0.101583	1.01414	0.000943775	0.0170707	0.000605065	0.10205	1.0188	0.000995647	0.0184512	0.00062984	0.10015	0.99983	0.000888945	0.0165657	0.000534901	0.10205	1.0188	0.00107266	0.0168013	0.00058808	0.1009	1.00732	0.000973355	0.016532	0.000556967	0.100767	1.00599	0.000980029	0.0186532	0.000653172	0.100583	1.00415	0.000917586	0.0175421	0.000479277	0.101517	1.01348	0.000902864	0.0171044	0.000578532	0.0995
275	YBR046C	0.11138	0.0171257	0.000645917	0.0937167	0.0010884	0.0168862	0.000624961	0.0927833	0.99004	0.00113684	0.0186826	0.000654414	0.09175	0.979014	0.00103925	0.0176647	0.000577783	0.0923167	0.985061	0.00106631	0.0164072	0.000582481	0.0925	0.987017	0.00118409	0.0171856	0.000582701	0.091	0.971012	0.000994549	0.0180838	0.00059712	0.0939167	1.00213	0.00097828	0.0172754	0.000586199	0.0917833	0.97937	0.00109964	0.0174551	0.000583383	0.0929833	0.992174	0.00106535	0.0158683	0.000508758	0.0855833
6076	YPL273W	0.14481	0.0167692	0.000547882	0.102517	0.000954263	0.0166769	0.000489804	0.10305	1.0052	0.000972666	0.0168308	0.000482402	0.0982	0.95789	0.000768046	0.0175385	0.000530186	0.10245	0.999346	0.000961943	0.0162154	0.000479187	0.100733	0.982598	0.000876495	0.0173231	0.000494661	0.102733	1.00211	0.000941413	0.0167385	0.000540685	0.10285	1.00325	0.000876487	0.0190462	0.000585914	0.101717	0.992196	0.000871025	0.0172615	0.0005067	0.102283	0.997717	0.000837246	0.0185538	0.000540926	0.101133
2701	YHR098C	0.05955	0.00895587	0.000270246	0.0524833	0.000886838	0.00913886	0.000260269	0.0520167	0.99111	0.000807833	0.00910657	0.000253329	0.0518833	0.988568	0.000714509	0.00914962	0.000257532	0.05385	1.02604	0.000811474	0.00898816	0.000251434	0.0515333	0.981899	0.000697254	0.00945102	0.00028	0.0533167	1.01588	0.000907373	0.00896663	0.000286047	0.0514333	0.979994	0.000845118	0.00960172	0.000266191	0.0522833	0.996189	0.000730591	0.00920344	0.000252841	0.0523	0.996507	0.00073605	0.00963402	0.000326688	0.05385
1280	YDR307W	0.15476	0.0199698	0.000404032	0.11375	0.000975959	0.0208459	0.000379929	0.116767	1.02652	0.00110081	0.0221148	0.000462063	0.11665	1.02549	0.00114639	0.0217976	0.000424091	0.117833	1.03589	0.000949799	0.0223112	0.000457676	0.117867	1.03619	0.00109908	0.0218882	0.000375302	0.116667	1.02564	0.00100504	0.0218429	0.000475913	0.116567	1.02476	0.00106974	0.0230514	0.00051546	0.114667	1.00806	0.00108374	0.0223565	0.000388413	0.117017	1.02872	0.00098086	0.0230211	0.000483051	0.116917
2093	YGL122C	0.10348	0.0165905	0.000553829	0.08875	0.00102773	0.0172762	0.000558461	0.0908667	1.02385	0.00108517	0.0171429	0.000524092	0.0873667	0.984414	0.00102602	0.0175619	0.00050067	0.0893833	1.00714	0.00112999	0.0165905	0.000469153	0.0895167	1.00864	0.000920952	0.0160571	0.000465159	0.0895167	1.00864	0.00102356	0.0167429	0.000425283	0.0913167	1.02892	0.00102356	0.0182857	0.00050024	0.0896333	1.00995	0.0011005	0.017219	0.000420578	0.0914167	1.03005	0.00113518	0.020381	0.000623151	0.0926167
1393	YDR415C	0.13949	0.0169519	0.000530926	0.0923833	0.00083711	0.0164973	0.000493671	0.0920167	0.996032	0.000774519	0.0178877	0.000446565	0.09425	1.02021	0.000770512	0.0152674	0.000366942	0.07915	0.856757	0.000695144	0.0165775	0.000442141	0.0922333	0.998376	0.000774491	0.0170588	0.000488808	0.0931667	1.00848	0.000838546	0.0157754	0.000437997	0.0931167	1.00794	0.000824282	0.0172995	0.000513089	0.0916167	0.991702	0.000960763	0.0172193	0.000458851	0.0915833	0.99134	0.0008976	0.0165508	0.00042992	0.0923667
2431	YGR194C	0.06093	0.0096	0.000376533	0.0525	0.000917933	0.0100333	0.000363402	0.0528333	1.00635	0.000755703	0.0101167	0.000336915	0.0545333	1.03873	0.000709903	0.01205	0.000408821	0.0529667	1.00889	0.000797696	0.00966667	0.000334166	0.05245	0.999048	0.000763892	0.00953333	0.000281784	0.0509167	0.969842	0.000815543	0.0108	0.000336262	0.05435	1.03524	0.000785636	0.0104	0.000365068	0.05185	0.987619	0.000839355	0.0101167	0.000369033	0.0511333	0.973968	0.00082779	0.00986667	0.000371654	0.0498333
3479	YKL032C	0.06887	0.0125628	0.000405012	0.0600833	0.00100514	0.0124456	0.000419426	0.0606667	1.00971	0.00084074	0.0125796	0.000424338	0.0607333	1.01082	0.000895053	0.011809	0.000436234	0.0589333	0.98086	0.000904565	0.0113735	0.000443342	0.05705	0.949515	0.000923583	0.0117253	0.000382099	0.0571833	0.951734	0.000863915	0.0115075	0.000356241	0.0590167	0.982248	0.000850492	0.0124288	0.000351814	0.0578333	0.962552	0.000863523	0.0122613	0.000384995	0.06	0.998614	0.000883157	0.0114573	0.000368148	0.0590167
108	YAR070C	0.25921	0.0390909	0.00143319	0.174717	0.00123024	0.040303	0.00146082	0.172567	0.987694	0.00109658	0.0412121	0.00154521	0.175217	1.00286	0.00109819	0.040101	0.00147472	0.174217	0.997138	0.00099154	0.0421212	0.00159413	0.170667	0.97682	0.00107902	0.0377778	0.00141097	0.173783	0.994654	0.00108787	0.0405051	0.00137264	0.176883	1.0124	0.00116019	0.040101	0.00143899	0.172583	0.987786	0.00111172	0.0421212	0.00148597	0.173483	0.992937	0.000903805	0.0479798	0.00148821	0.171233
1071	YDR098C	0.11817	0.0160351	0.000580765	0.0983333	0.000993694	0.0190175	0.000672803	0.0982667	0.999323	0.00105804	0.0187719	0.000610542	0.09645	0.980848	0.000912717	0.0174737	0.000631984	0.0997167	1.01407	0.000933108	0.0157544	0.000642852	0.0983333	1	0.00106367	0.0161404	0.00065544	0.0955	0.971187	0.00110536	0.0168772	0.000686691	0.0967	0.98339	0.00126789	0.0179649	0.000636539	0.0983667	1.00034	0.000991975	0.0164561	0.00059664	0.098	0.996611	0.00108791	0.0168772	0.000559705	0.0925167
379	YBR144C	0.46846	0.0476923	0.00130971	0.230683	0.00104081	0.05125	0.00121352	0.22655	0.982084	0.00100229	0.0515385	0.00129231	0.2292	0.993571	0.00104959	0.0473077	0.00115477	0.1784	0.773356	0.000699381	0.0431731	0.00124756	0.2086	0.904271	0.000959956	0.0485577	0.001216	0.23015	0.997689	0.000987713	0.0639423	0.00126915	0.204133	0.884907	0.000972207	0.0538462	0.00142082	0.2275	0.986202	0.000958414	0.0496154	0.00127171	0.2263	0.981	0.000968439	0.0557692	0.00127378	0.225967
394	YBR159W	0.13675	0.0161671	0.00051565	0.0995167	0.000939839	0.0174352	0.00059568	0.1013	1.01792	0.00100351	0.0166859	0.000570866	0.100517	1.01005	0.000917993	0.0155908	0.000424031	0.0947833	0.952436	0.000880475	0.0163689	0.000520532	0.09865	0.991291	0.00103606	0.016196	0.000542688	0.100067	1.00553	0.000969124	0.0164265	0.000532792	0.0998333	1.00318	0.001036	0.0177233	0.00052296	0.09875	0.992296	0.000994371	0.0164265	0.000501665	0.0990167	0.994976	0.000845813	0.0170317	0.000570569	0.0977833
4847	YNL036W	0.19707	0.0274208	0.000994711	0.156633	0.00134574	0.0287783	0.000987756	0.150267	0.959357	0.00113126	0.0272851	0.000987618	0.155533	0.992977	0.00138965	0.0650679	0.00190192	0.148617	0.948823	0.000844794	0.0272851	0.000942152	0.154933	0.989147	0.00134088	0.0295023	0.00104522	0.15735	1.00458	0.0011581	0.0290045	0.000967617	0.1553	0.99149	0.00140093	0.0311312	0.000926106	0.153667	0.981064	0.00130556	0.0285973	0.00108715	0.154167	0.984256	0.00133952	0.0332127	0.0010447	0.152933
4287	YLR431C	0.08155	0.0150331	0.000625693	0.07245	0.000936564	0.0149007	0.000474456	0.0718	0.991028	0.000947762	0.0154084	0.000476135	0.0716	0.988268	0.00092911	0.0171523	0.000568364	0.0734	1.01311	0.000997372	0.0144812	0.000525136	0.0734	1.01311	0.000876689	0.0143488	0.000526253	0.0716833	0.989418	0.000897006	0.0172627	0.000544711	0.0727	1.00345	0.00120644	0.0157837	0.000515635	0.0693833	0.957671	0.000849678	0.0150331	0.00054682	0.0716833	0.989418	0.00107203	0.0146358	0.000537614	0.0713667
545	YCL002C	0.13081	0.0203984	0.000706905	0.09935	0.000932756	0.0197211	0.00073849	0.0992667	0.999162	0.000930756	0.0202789	0.000656579	0.101183	1.01845	0.000937726	0.0231474	0.000810266	0.1004	1.01057	0.000967719	0.0201594	0.000735072	0.0981333	0.987753	0.000935603	0.0185657	0.000676323	0.0993333	0.999832	0.000974397	0.0195618	0.000690248	0.0987833	0.994296	0.00107239	0.0208367	0.00073073	0.09795	0.985908	0.00100753	0.0187251	0.000738765	0.09905	0.99698	0.000888677	0.0217131	0.000702527	0.0974667
3866	YLR018C	0.08902	0.0173913	0.000702159	0.0801333	0.00100776	0.0167559	0.000647173	0.0799167	0.997297	0.00104197	0.0177258	0.000622004	0.0757667	0.945508	0.0009176	0.0208696	0.000810952	0.0795667	0.992929	0.000983839	0.0164214	0.00072155	0.0791167	0.987314	0.000994394	0.0166221	0.000684805	0.0785833	0.980657	0.00101161	0.0183612	0.000669706	0.0800833	0.999376	0.00093654	0.0174247	0.000681196	0.0779	0.97213	0.00108651	0.0176923	0.000734405	0.0805833	1.00562	0.000964567	0.0165217	0.000661691	0.0796333
3308	YJR022W	0.32563	0.0470642	0.00159249	0.228867	0.00118562	0.0481651	0.00159637	0.219117	0.957399	0.00111961	0.0526606	0.00171687	0.22515	0.983759	0.00104325	0.0494495	0.00160987	0.228517	0.998471	0.00131419	0.053211	0.00159435	0.2242	0.979608	0.000961361	0.05	0.00153606	0.23065	1.00779	0.00104727	0.0516514	0.00159788	0.2312	1.01019	0.00115687	0.0516514	0.00168677	0.22565	0.985944	0.00110955	0.0486239	0.00139621	0.22465	0.981574	0.00101857	0.0491743	0.00158094	0.22385
2411	YGR174C	0.11972	0.02	0.000856934	0.0947333	0.001027	0.0208235	0.0008504	0.0933	0.98487	0.00103449	0.021	0.000870241	0.0896667	0.946517	0.00085776	0.0268824	0.00108673	0.0935	0.986981	0.001015	0.0213529	0.000786718	0.0950667	1.00352	0.000911246	0.0202941	0.000846051	0.0936833	0.988916	0.000809936	0.0222353	0.000855202	0.0949167	1.00194	0.000974215	0.0208824	0.000898662	0.0934667	0.98663	0.000954318	0.0207647	0.000910682	0.0938	0.990148	0.000941883	0.0195294	0.000778712	0.0896
2471	YGR234W	0.18616	0.022005	0.00057348	0.14745	0.0011322	0.0242105	0.000598246	0.142433	0.965975	0.0010563	0.024411	0.000575755	0.1458	0.98881	0.00117544	0.0232331	0.000590304	0.146067	0.990621	0.00116089	0.0222306	0.000571325	0.141467	0.959424	0.00104358	0.0209273	0.000589782	0.144883	0.982591	0.00119333	0.0213784	0.000610164	0.148317	1.00588	0.00121411	0.02401	0.000644614	0.144983	0.983269	0.00126397	0.0228321	0.000623093	0.146333	0.992425	0.00135058	0.023208	0.000534182	0.14585
3889	YLR041W	0.27976	0.0391509	0.00144125	0.178217	0.00100961	0.04	0.00138827	0.17625	0.988963	0.000964273	0.04	0.00122865	0.1653	0.927521	0.000966916	0.0633019	0.00129468	0.143033	0.802578	0.000699567	0.0380189	0.00126028	0.17655	0.990646	0.00105464	0.0388679	0.00119234	0.17775	0.99738	0.000953039	0.0391509	0.00120819	0.178133	0.999529	0.000963951	0.0427358	0.00123112	0.17735	0.995135	0.00101181	0.0388679	0.00130157	0.1784	1.00103	0.00101707	0.0388679	0.00121497	0.157633
4952	YNL141W	0.13435	0.0159942	0.000585637	0.102167	0.000997821	0.0162536	0.000521573	0.103117	1.0093	0.00101727	0.0161671	0.000589272	0.1045	1.02284	0.00102223	0.0185591	0.000756086	0.104433	1.02218	0.00116763	0.0167147	0.000530401	0.1063	1.04045	0.000992147	0.01683	0.000537889	0.102983	1.00799	0.00103046	0.0164553	0.000508034	0.105583	1.03344	0.000985208	0.0157925	0.000524747	0.103767	1.01566	0.00107154	0.018415	0.000606283	0.10705	1.04779	0.00111489	0.0173487	0.000533555	0.103467
6224	YPR137W	0.11581	0.0166318	0.000473972	0.0972167	0.00100364	0.0178185	0.000486806	0.0977833	1.00583	0.00101878	0.0173647	0.000455871	0.0969	0.996742	0.00105162	0.020192	0.000538316	0.092	0.946339	0.000913755	0.0173473	0.000439521	0.0966	0.993656	0.00121537	0.0180977	0.000447811	0.0983833	1.012	0.00110355	0.0168237	0.000475977	0.0969333	0.997085	0.00109018	0.017836	0.000442171	0.0971833	0.999656	0.00114866	0.0180803	0.000477281	0.0961333	0.988856	0.000989372	0.0175044	0.000435711	0.0973833
3487	YKL039W	0.13731	0.0169407	0.000424038	0.10515	0.000995146	0.0189101	0.000463442	0.10655	1.01331	0.00102659	0.0188528	0.00046595	0.10555	1.0038	0.000946378	0.0214149	0.000508061	0.106533	1.01315	0.00107182	0.0171702	0.000459469	0.101583	0.966077	0.00106031	0.017935	0.000456046	0.10435	0.992392	0.000843733	0.0174187	0.000430043	0.105717	1.00539	0.00102825	0.0187189	0.000490349	0.104833	0.996985	0.00104146	0.0192352	0.000491507	0.104933	0.997936	0.000980752	0.0177247	0.000405912	0.100817
3152	YJL091C	0.12915	0.0182041	0.000457879	0.0981667	0.000951886	0.018449	0.000490361	0.0986667	1.00509	0.000962692	0.0196327	0.000498832	0.0997333	1.01596	0.000967895	0.0215306	0.000558777	0.100717	1.02598	0.000931649	0.0189592	0.00045003	0.0991333	1.00985	0.00104499	0.0193673	0.000406572	0.09935	1.01205	0.000927576	0.0190612	0.000515951	0.100217	1.02089	0.00101616	0.0205306	0.000490274	0.10045	1.02326	0.00115116	0.019102	0.000454937	0.1002	1.02071	0.000939533	0.0203673	0.000508284	0.100317
2581	YHL042W	0.1243	0.0194	0.000966957	0.101167	0.00109402	0.02	0.000942761	0.101367	1.00198	0.00111095	0.0186667	0.00080245	0.09655	0.954363	0.000964532	0.0196	0.000941895	0.102833	1.01647	0.00123723	0.0201333	0.000947463	0.0976	0.964741	0.00108015	0.0206	0.000943218	0.100433	0.992745	0.00112092	0.0188667	0.000867903	0.101233	1.00065	0.00116067	0.0221333	0.000912849	0.0999833	0.9883	0.00121013	0.0219333	0.001027	0.10135	1.00181	0.00104559	0.022	0.00101904	0.100883
4734	YMR255W	0.27932	0.0433511	0.0011177	0.19635	0.00137609	0.0390957	0.00102049	0.186217	0.948393	0.00108474	0.0433511	0.00111252	0.197933	1.00806	0.00125195	0.0485106	0.00109922	0.183933	0.936761	0.00100575	0.0428191	0.00108094	0.197	1.00331	0.0012748	0.0439362	0.00127739	0.198583	1.01137	0.00131838	0.0407979	0.000949207	0.177067	0.901793	0.000917507	0.045	0.00119278	0.191283	0.974194	0.00102565	0.0419149	0.00109659	0.190833	0.971902	0.00111277	0.0421809	0.00116048	0.197133
2342	YGR106C	0.12289	0.0136604	0.000538463	0.0920833	0.000968379	0.0134717	0.000520559	0.0890667	0.967241	0.000862807	0.0151321	0.000556287	0.091	0.988236	0.000899374	0.0136226	0.000516749	0.0913333	0.991855	0.000893684	0.0142642	0.000564286	0.0914833	0.993484	0.000944831	0.0137736	0.000518097	0.09065	0.984435	0.00084742	0.0143774	0.000543605	0.0918667	0.997648	0.000959531	0.0149057	0.000529195	0.0913167	0.991675	0.000979415	0.0153585	0.000581219	0.0924167	1.00362	0.000956008	0.0150566	0.000608668	0.08975
1174	YDR201W	0.14994	0.0204242	0.000910713	0.1162	0.00116298	0.0212121	0.000872226	0.1169	1.00602	0.00102653	0.0230303	0.000924375	0.117683	1.01276	0.00106151	0.0318182	0.0010294	0.118083	1.0162	0.00102164	0.0215152	0.000925894	0.119067	1.02467	0.00111374	0.0210303	0.000854669	0.11765	1.01248	0.00100054	0.0217576	0.000853089	0.1177	1.01291	0.000884048	0.0220606	0.00090603	0.11815	1.01678	0.000972911	0.0233333	0.000925894	0.115817	0.996704	0.00110638	0.0232727	0.000962977	0.117467
6245	YPR158W	0.33341	0.0377778	0.000674259	0.189417	0.000782194	0.0358333	0.000627289	0.181083	0.956002	0.000920361	0.0365079	0.000708014	0.18035	0.952132	0.000933181	0.0582937	0.00106609	0.1853	0.978265	0.000870675	0.039127	0.000730398	0.185733	0.980551	0.000815524	0.0381349	0.000670472	0.190033	1.00325	0.000913439	0.0409921	0.000730475	0.1917	1.01205	0.000941552	0.0394048	0.000597914	0.17915	0.945797	0.000739398	0.039246	0.000641071	0.188167	0.993401	0.000987256	0.0309127	0.000634521	0.1553
4271	YLR415C	0.13251	0.0247321	0.0011254	0.0926667	0.000919321	0.0232143	0.000996154	0.0901333	0.972661	0.000860623	0.0248214	0.00109406	0.0920167	0.992986	0.000909806	0.0313393	0.00125289	0.0929	1.00252	0.000790931	0.0244643	0.00107183	0.0933667	1.00755	0.000916846	0.0242857	0.00106772	0.0922833	0.995863	0.000835212	0.0255357	0.00114804	0.0928167	1.00162	0.000862931	0.0238393	0.000963404	0.0936833	1.01097	0.000963073	0.0250893	0.00106479	0.0927333	1.00072	0.000802633	0.0251786	0.00107758	0.09215
1057	YDR084C	0.11691	0.0193467	0.000871442	0.0987833	0.00103171	0.0186935	0.000840454	0.09865	0.998651	0.0012076	0.019598	0.000781422	0.0960167	0.971993	0.000990235	0.0199497	0.000850737	0.09685	0.980429	0.00105347	0.020603	0.000820034	0.0986167	0.998313	0.00115515	0.019799	0.000866833	0.099	1.00219	0.00099141	0.0197487	0.00082553	0.0977833	0.989877	0.00108506	0.0207035	0.000816192	0.0947	0.958664	0.00106191	0.0203015	0.000913434	0.09785	0.990552	0.00102633	0.020402	0.000814739	0.0987
4360	YML031W	0.14026	0.019145	0.000404746	0.0988667	0.000800285	0.019771	0.000390971	0.0963167	0.974208	0.000759741	0.0204733	0.000440574	0.0981333	0.992582	0.00100031	0.020687	0.000430351	0.0845167	0.854855	0.000815168	0.0194351	0.000423937	0.0992833	1.00421	0.000722634	0.0198779	0.000452759	0.09955	1.00691	0.00102372	0.0190534	0.000390426	0.0941167	0.951956	0.000902035	0.0212214	0.000397082	0.09895	1.00084	0.00078302	0.0195115	0.000405427	0.0984833	0.996122	0.00103562	0.0206107	0.00043042	0.0997667
170	YBL058W	0.1378	0.0191253	0.000526535	0.112867	0.000983972	0.0204255	0.000592211	0.113517	1.00576	0.00125934	0.0198582	0.000546626	0.110783	0.981536	0.000965178	0.0245626	0.000680372	0.113767	1.00797	0.00110923	0.0203546	0.000585797	0.11555	1.02377	0.00118542	0.0201655	0.000619445	0.1158	1.02599	0.00113495	0.0200236	0.000499138	0.11315	1.00251	0.0010497	0.0204965	0.000566155	0.11335	1.00428	0.00112367	0.0203546	0.000589678	0.11115	0.984787	0.000962602	0.0190544	0.000609577	0.113583
5110	YNL298W	0.06667	0.0104513	0.000324126	0.0590667	0.000907006	0.0108314	0.000309722	0.0581	0.983634	0.000814376	0.0106651	0.000299181	0.0573333	0.970654	0.000790708	0.0126722	0.00030822	0.0591	1.00056	0.000707239	0.0105582	0.000320507	0.0589333	0.997742	0.000920098	0.0107363	0.000342654	0.0595333	1.0079	0.000878356	0.0104394	0.000302679	0.0578833	0.979965	0.00089712	0.0113183	0.000272747	0.0575833	0.974886	0.000733193	0.0113302	0.000311178	0.0610667	1.03386	0.000913917	0.0106176	0.000293764	0.05865
1413	YDR435C	0.06539	0.0100915	0.000492145	0.0557167	0.000751474	0.011189	0.000492838	0.0556	0.997905	0.000915466	0.0106707	0.000534287	0.0565833	1.01555	0.000809964	0.0125305	0.000509565	0.0564667	1.01346	0.000872918	0.0121037	0.000551674	0.0569333	1.02184	0.000821549	0.0108537	0.000444826	0.0566167	1.01615	0.00092683	0.0118598	0.000542032	0.0561833	1.00837	0.000919412	0.011311	0.00046764	0.0579333	1.03978	0.000916889	0.0110671	0.000462255	0.0567667	1.01885	0.000939997	0.0110366	0.000468622	0.0571667
3265	YJL203W	0.1008	0.013	0.00059828	0.08875	0.00105226	0.0147143	0.000645894	0.0865667	0.975399	0.000952279	0.01525	0.000666861	0.0865333	0.975023	0.00111891	0.017	0.000667378	0.0879167	0.990611	0.00104902	0.01425	0.000704147	0.0873833	0.984601	0.000994337	0.0151786	0.000637978	0.0855333	0.963755	0.00119893	0.0160357	0.000731345	0.0878333	0.989671	0.00105793	0.0141071	0.000621444	0.0858167	0.966949	0.00107256	0.0155357	0.000595784	0.08555	0.963944	0.000901281	0.0136786	0.000586272	0.087
4983	YNL171C	0.32794	0.0394262	0.00116911	0.201683	0.00110356	0.0409836	0.00120552	0.202167	1.0024	0.000977736	0.0419672	0.00128415	0.200317	0.993227	0.000969058	0.0601639	0.00170976	0.199817	0.990748	0.000959122	0.0444262	0.00134618	0.2012	0.997605	0.00105728	0.0415574	0.00128935	0.20205	1.00182	0.00116487	0.0407377	0.00116771	0.2027	1.00504	0.00107712	0.0433607	0.00125726	0.194083	0.962317	0.000987794	0.0422131	0.000982266	0.197717	0.980335	0.00109613	0.0404098	0.00121263	0.179183
5239	YOL008W	0.11467	0.0162802	0.000716022	0.0868833	0.000874337	0.0182609	0.000709088	0.08545	0.983503	0.000850745	0.0175362	0.000716022	0.0859	0.988683	0.000986371	0.0158937	0.000602778	0.0728	0.837906	0.000650224	0.0181159	0.000741251	0.0846333	0.974103	0.000877226	0.0157971	0.000716687	0.0864167	0.99463	0.00102137	0.0169082	0.000663713	0.0851667	0.980242	0.000861552	0.0181159	0.000725011	0.0846	0.97372	0.000932824	0.0171498	0.000670406	0.08405	0.96739	0.000916312	0.0177778	0.000580994	0.0844667
270	YBR041W	0.1239	0.0162481	0.000396411	0.0981333	0.00102522	0.0167564	0.000426678	0.0974167	0.992698	0.00101189	0.016562	0.000420969	0.0988	1.00679	0.00118423	0.018281	0.000401667	0.09225	0.940048	0.000883277	0.0160837	0.000412456	0.0967167	0.985565	0.00100882	0.0178924	0.000398018	0.0989167	1.00798	0.00102552	0.0157848	0.00041367	0.0979833	0.998471	0.000894095	0.0185052	0.0004633	0.09845	1.00323	0.000986898	0.0169806	0.000387021	0.09825	1.00119	0.00100627	0.0169955	0.000438462	0.0985333
818	YDL103C	0.12155	0.0163103	0.000442758	0.10185	0.00111694	0.0168973	0.000483651	0.1002	0.9838	0.00106055	0.0178616	0.000507768	0.0996167	0.978073	0.00101566	0.0180084	0.000506543	0.101083	0.992469	0.00103952	0.0159119	0.000472655	0.1008	0.989691	0.00097279	0.0168134	0.000511727	0.100367	0.985439	0.00106356	0.0162893	0.000482755	0.10045	0.986254	0.00111971	0.0178826	0.000472047	0.101233	0.993942	0.000980376	0.0175891	0.000525488	0.101217	0.993785	0.00114103	0.0175891	0.000499231	0.1002
4941	YNL130C	0.11711	0.0157761	0.000472531	0.0939333	0.000965784	0.0165903	0.00050429	0.09535	1.01508	0.00103321	0.0161323	0.000563368	0.0928833	0.988822	0.00104699	0.0158524	0.000491519	0.09245	0.984209	0.000939887	0.0166921	0.00046167	0.0940167	1.00089	0.000905998	0.0154707	0.000488587	0.09225	0.98208	0.00104414	0.0166921	0.000511883	0.09375	0.998049	0.00101636	0.0166158	0.000474561	0.0930167	0.990242	0.00095462	0.0161578	0.000545683	0.0942	1.00284	0.00106991	0.0165394	0.000568364	0.0929
182	YBL069W	0.09974	0.0151515	0.000477341	0.08825	0.00106324	0.0151282	0.000546636	0.086	0.974504	0.00104919	0.0162005	0.000497668	0.0865833	0.981114	0.000887119	0.0152914	0.000456952	0.0883167	1.00076	0.000944411	0.0156876	0.000556047	0.08895	1.00793	0.000973424	0.0162238	0.000564031	0.0881167	0.99849	0.00103193	0.0149883	0.000507464	0.0875833	0.992445	0.000943475	0.0156643	0.000499564	0.0862333	0.977148	0.00110539	0.0145921	0.000534456	0.0860333	0.974882	0.00103004	0.0158508	0.000537951	0.0881667
3655	YKL205W	0.05723	0.00840909	0.000203009	0.0485667	0.000774784	0.00872727	0.000252817	0.04925	1.01407	0.000808563	0.00821818	0.000255775	0.0483333	0.995194	0.000741888	0.00896364	0.000240868	0.0485833	1.00034	0.000742031	0.00801818	0.000222055	0.0478833	0.985929	0.000724827	0.00806364	0.000257003	0.0485	0.998627	0.000739784	0.0078	0.000219304	0.0443833	0.913863	0.000607301	0.00953636	0.000236443	0.05025	1.03466	0.000695502	0.00838182	0.000217528	0.0487	1.00274	0.000723154	0.00846364	0.000256688	0.0480667
686	YCR082W	0.30306	0.0397656	0.00121279	0.198017	0.00129852	0.0410156	0.00123961	0.197767	0.998737	0.000989756	0.0407812	0.00128502	0.19805	1.00017	0.00113884	0.0479687	0.00135319	0.1959	0.989309	0.00101581	0.0395312	0.00111501	0.196033	0.989981	0.00112121	0.03875	0.00131064	0.197183	0.995788	0.00105153	0.039375	0.00121702	0.1971	0.995369	0.00126579	0.0428906	0.00124522	0.198583	1.00286	0.00113643	0.0425781	0.00110691	0.19285	0.973906	0.00114238	0.0409375	0.00128763	0.1966
1604	YEL071W	0.13904	0.0152218	0.000418721	0.103567	0.0009066	0.0166331	0.00045206	0.101383	0.978912	0.000889251	0.0175	0.000420209	0.1005	0.970386	0.000892573	0.0171573	0.000419829	0.105033	1.01416	0.00103777	0.0166734	0.000409183	0.105517	1.01883	0.000942669	0.0165726	0.000498488	0.1048	1.01191	0.000963069	0.0170363	0.000505752	0.1057	1.0206	0.000998298	0.0178629	0.000477618	0.1034	0.998388	0.000955577	0.0177419	0.00044244	0.105733	1.02091	0.000895053	0.0177419	0.000455374	0.105667
5315	YOL080C	0.13921	0.0177855	0.000557081	0.1067	0.00106792	0.0190311	0.000594177	0.1062	0.995314	0.0010282	0.0175779	0.00062656	0.102633	0.961884	0.000992033	0.0231488	0.000620713	0.106667	0.999691	0.00105726	0.0180623	0.000660539	0.105483	0.988594	0.0010568	0.0191349	0.000671316	0.107367	1.00625	0.00104355	0.0177163	0.000581248	0.10455	0.97985	0.00103965	0.0184083	0.000586687	0.105883	0.992343	0.000936867	0.0179585	0.000614781	0.107883	1.01109	0.00106709	0.0182007	0.00056492	0.106683
5338	YOL102C	0.09666	0.0161739	0.000592739	0.08055	0.000899077	0.0151304	0.000649859	0.0800833	0.994206	0.000953633	0.017087	0.000730285	0.0814667	1.01138	0.000959531	0.0163043	0.000661318	0.07815	0.970205	0.000943631	0.0167391	0.000661318	0.0770167	0.956135	0.000988631	0.0153913	0.000675872	0.0792	0.98324	0.000975699	0.0150435	0.000631618	0.0809167	1.00455	0.00101357	0.0154348	0.000664229	0.0808	1.0031	0.000969288	0.0156087	0.000615142	0.07915	0.982619	0.000802624	0.016	0.000588821	0.08125
5354	YOL118C	0.36018	0.047451	0.0015703	0.226667	0.00112505	0.05	0.00141789	0.22695	1.00125	0.00127859	0.0476471	0.00137234	0.22015	0.971249	0.00114678	0.0636275	0.00187108	0.188617	0.832133	0.000874791	0.050098	0.00144118	0.22285	0.98316	0.00114362	0.0441176	0.00144529	0.21915	0.966837	0.00120379	0.0463725	0.00161424	0.225717	0.995809	0.00107356	0.0470588	0.00140049	0.22645	0.999043	0.00112169	0.0466667	0.00157902	0.225867	0.996471	0.00114787	0.0608824	0.00188049	0.22345
4724	YMR244W	0.31073	0.0314085	0.000522144	0.179433	0.000990614	0.0335211	0.00060292	0.177667	0.990158	0.00104241	0.0326479	0.000502743	0.176083	0.98133	0.000880706	0.0311831	0.000609271	0.177683	0.990247	0.000958531	0.0292958	0.000602248	0.175117	0.975946	0.00113515	0.0309859	0.000554662	0.1778	0.990899	0.000938506	0.0311549	0.000648616	0.178917	0.997124	0.00104279	0.0344789	0.000662571	0.176233	0.982166	0.00108207	0.0318873	0.000582958	0.178917	0.997124	0.00102497	0.0341408	0.000606641	0.1641
4561	YMR092C	0.11621	0.0164715	0.000448994	0.10025	0.00109915	0.0167642	0.00040211	0.10105	1.00798	0.00107972	0.0171545	0.000451223	0.100783	1.00532	0.00108777	0.0182764	0.000440787	0.1018	1.01546	0.00107235	0.0170081	0.000467689	0.09785	0.97606	0.00104113	0.0175447	0.000420859	0.102117	1.01862	0.00109721	0.0167805	0.000447323	0.101833	1.01579	0.00111531	0.0178049	0.000512786	0.101333	1.0108	0.00111137	0.0174472	0.000411499	0.100467	1.00216	0.00113336	0.0174634	0.00044414	0.100417
4806	YMR321C	0.62942	0.0547619	0.00100321	0.274117	0.000798362	0.0573333	0.00112171	0.267467	0.97574	0.000757568	0.0573333	0.000891915	0.265683	0.969232	0.000658116	0.0546667	0.00101463	0.271633	0.990938	0.000812272	0.057619	0.00108305	0.272583	0.994404	0.000763492	0.0553333	0.0011027	0.273683	0.998417	0.000718717	0.0566667	0.000946239	0.272367	0.993616	0.000767492	0.0540952	0.000837328	0.248233	0.905573	0.00062395	0.056381	0.0010771	0.26535	0.968017	0.000650405	0.0614286	0.00111671	0.263933
3052	YIR033W	0.04685	0.00704403	0.000242748	0.0413	0.000759101	0.00725067	0.000229685	0.0426667	1.03309	0.000774777	0.00763702	0.000283091	0.0422	1.02179	0.000840025	0.00815813	0.00022403	0.0422833	1.02381	0.000833514	0.00775382	0.000247098	0.0419167	1.01493	0.000766825	0.00730458	0.000251066	0.0423333	1.02502	0.000782059	0.00727763	0.000179914	0.04175	1.0109	0.00066381	0.00838275	0.000232465	0.0407333	0.986278	0.000737028	0.00780773	0.000243079	0.0414	1.00242	0.000772843	0.00721473	0.000203928	0.04005
2261	YGR025W	0.48945	0.0499	0.00175243	0.270033	0.0010748	0.0532	0.00171348	0.272167	1.0079	0.00113596	0.0588	0.00138704	0.264017	0.977721	0.000876746	0.0716	0.00102733	0.206817	0.765895	0.00093585	0.0512	0.00157317	0.259083	0.959449	0.00101887	0.0558	0.00159186	0.270433	1.00148	0.000998423	0.0506	0.00147641	0.269333	0.997408	0.00110215	0.0522	0.00154238	0.266433	0.986668	0.000984243	0.0527	0.00167113	0.270317	1.00105	0.00108444	0.0677	0.00163409	0.245633
3090	YJL031C	0.11376	0.0164526	0.000611246	0.0923667	0.00103892	0.015107	0.000522067	0.0926167	1.00271	0.00100624	0.016789	0.00060294	0.0940167	1.01786	0.00106503	0.0144037	0.000502463	0.07955	0.861241	0.000899014	0.0161468	0.000619465	0.09245	1.0009	0.00112416	0.0172477	0.000635342	0.0942667	1.02057	0.000969241	0.0168196	0.000632301	0.09185	0.994406	0.00103748	0.0178899	0.000563477	0.0920833	0.996932	0.00104224	0.0168196	0.000580369	0.0916333	0.99206	0.000905649	0.016055	0.000585077	0.09265
3393	YJR111C	0.10891	0.0166078	0.000530609	0.0871833	0.00102699	0.0157244	0.000602296	0.0845333	0.969604	0.000916567	0.015371	0.000595917	0.0831167	0.953356	0.000858637	0.0142756	0.000524378	0.0733	0.840757	0.000843762	0.0168198	0.000578	0.0861333	0.987956	0.000957639	0.0149823	0.000564621	0.08595	0.985854	0.000874532	0.0160071	0.000641385	0.0852667	0.978016	0.000839296	0.0170318	0.000604418	0.0835	0.957752	0.000962545	0.0161837	0.000584706	0.0860167	0.986619	0.000979009	0.0180212	0.000578837	0.08525
565	YCL028W	0.10541	0.0145432	0.000506113	0.0882833	0.0010555	0.0155802	0.000538045	0.0883167	1.00038	0.00103217	0.0155309	0.000543337	0.0888667	1.00661	0.000954378	0.0144938	0.000585609	0.0883	1.00019	0.00108216	0.0151111	0.00054788	0.0888333	1.00623	0.00103463	0.0151852	0.00051643	0.0893333	1.01189	0.00095797	0.015037	0.000529185	0.0886667	1.00434	0.00101374	0.0178025	0.000610203	0.0890667	1.00887	0.00104792	0.0135556	0.000455119	0.08565	0.970172	0.0010067	0.0138519	0.000578384	0.0867333
1827	YER182W	0.12966	0.0191803	0.000664634	0.103867	0.00109256	0.0204918	0.000687748	0.101983	0.981861	0.000901482	0.019877	0.000665909	0.100483	0.96742	0.00104819	0.0240984	0.000890346	0.104617	1.00722	0.00109203	0.0217213	0.000782184	0.10575	1.01813	0.0010043	0.0211475	0.000833563	0.101183	0.974159	0.000954501	0.0202049	0.000688383	0.1065	1.02535	0.0010504	0.0214754	0.000826128	0.103967	1.00096	0.000974333	0.020082	0.000739384	0.102917	0.990854	0.00111248	0.0196311	0.00071534	0.10715
2340	YGR104C	0.1245	0.0163192	0.00054163	0.0933833	0.000928052	0.0175244	0.000563735	0.0928833	0.994646	0.000840017	0.0184691	0.000610345	0.0911667	0.976263	0.000960777	0.0187622	0.000575781	0.0916833	0.981795	0.000941105	0.0179153	0.000600411	0.0936167	1.0025	0.00100138	0.0173941	0.000505926	0.0924333	0.989827	0.000932915	0.0174593	0.000591364	0.0933667	0.999822	0.000987106	0.02	0.000677532	0.0929667	0.995539	0.000896717	0.0172964	0.000563572	0.0905333	0.969481	0.000962362	0.0186319	0.000596032	0.0935667
1455	YDR478W	0.11613	0.0189394	0.000798107	0.09815	0.000920213	0.019596	0.000817136	0.0981667	1.00017	0.00113021	0.0182828	0.000815541	0.0947833	0.965698	0.00100098	0.0208081	0.00085145	0.09855	1.00408	0.00107656	0.020404	0.000828648	0.0979333	0.997792	0.00099173	0.0204545	0.000820616	0.09905	1.00917	0.00115348	0.02	0.000742512	0.0932833	0.950416	0.000988104	0.0214646	0.000960862	0.0960667	0.978774	0.000998395	0.0194444	0.000872867	0.0946833	0.96468	0.000964955	0.0208081	0.000930325	0.0957
6153	YPR067W	0.10752	0.0178378	0.000844096	0.09145	0.00109794	0.0161081	0.000740551	0.0916667	1.00237	0.000945463	0.016	0.000816887	0.0916	1.00164	0.00108893	0.016973	0.000752689	0.0921667	1.00784	0.00101472	0.016	0.000724022	0.0922	1.0082	0.00114351	0.0157838	0.000743363	0.08965	0.980317	0.00103895	0.0174595	0.000767728	0.0924	1.01039	0.00123879	0.0192973	0.000911199	0.0922667	1.00893	0.000987548	0.0185946	0.000818345	0.0932667	1.01987	0.00105965	0.0195135	0.000869822	0.0956667
1376	YDR398W	0.09345	0.0139502	0.000412321	0.0793333	0.000963281	0.0149145	0.000404855	0.0804167	1.01366	0.00100147	0.0142613	0.000363731	0.0795333	1.00252	0.000999405	0.0173095	0.00045835	0.0821833	1.03592	0.00086817	0.0141524	0.000462021	0.0788667	0.994118	0.00099423	0.012846	0.000424799	0.0787	0.992017	0.000894502	0.0139036	0.000407725	0.0799	1.00714	0.000962639	0.0147278	0.000430475	0.08045	1.01408	0.00100556	0.0143701	0.000393119	0.0773333	0.97479	0.0010056	0.0140902	0.000419068	0.0787833
1137	YDR165W	0.12596	0.0151126	0.000511036	0.10065	0.000979009	0.0163063	0.000494383	0.101883	1.01225	0.00104069	0.017027	0.000478638	0.101583	1.00927	0.000994941	0.0173874	0.000543226	0.10315	1.02484	0.00101259	0.0152928	0.000485056	0.101967	1.01308	0.000968088	0.0161036	0.00052903	0.100783	1.00132	0.00124202	0.0150676	0.000499149	0.1005	0.99851	0.00113121	0.0167342	0.000539569	0.09815	0.975161	0.00111643	0.0176351	0.000438851	0.101567	1.00911	0.0011956	0.0161261	0.000531319	0.1017
528	YBR289W	0.04704	0.00826519	0.000297604	0.0424667	0.000748536	0.00846409	0.000304121	0.04205	0.990188	0.000718938	0.00935912	0.000268548	0.0426667	1.00471	0.000739592	0.00961326	0.000286523	0.0449333	1.05808	0.000818854	0.00872928	0.000292546	0.0422667	0.99529	0.000736335	0.00907182	0.000292033	0.04385	1.03257	0.000834207	0.00856354	0.000281644	0.0435	1.02433	0.00080192	0.00889503	0.000308657	0.04055	0.954866	0.000758157	0.00935912	0.000328627	0.043	1.01256	0.000821645	0.00862983	0.000250917	0.0421
5044	YNL232W	0.10882	0.0160616	0.000693051	0.0908667	0.000974537	0.0169863	0.000720521	0.09195	1.01192	0.00108453	0.0174315	0.00063427	0.0891	0.980557	0.00100092	0.0220548	0.000890473	0.0901333	0.991929	0.000963481	0.0173973	0.000693025	0.0922	1.01467	0.000962951	0.0171575	0.00066088	0.0923667	1.01651	0.00111752	0.0168836	0.000789217	0.0929833	1.02329	0.00108721	0.0172603	0.000628252	0.0891667	0.981291	0.000984093	0.0171575	0.000631244	0.091	1.00147	0.00107217	0.0168493	0.000652103	0.0882167
100	YAR047C	0.26947	0.0377358	0.00107811	0.15055	0.000882853	0.0415094	0.00121288	0.15075	1.00133	0.000905459	0.0389623	0.0012252	0.150867	1.00211	0.000847616	0.0449057	0.0013417	0.149967	0.996128	0.000912508	0.0416981	0.00119917	0.15055	1	0.000864361	0.040283	0.00114236	0.1509	1.00232	0.00093413	0.0377358	0.00115928	0.150967	1.00277	0.000925522	0.0398113	0.00126118	0.1503	0.998339	0.000841879	0.0371698	0.00114208	0.15145	1.00598	0.000876927	0.0426415	0.00117855	0.147083
4165	YLR311C	0.89309	0.0776522	0.000747939	0.247633	0.000617265	0.076	0.000857189	0.246267	0.994484	0.000580806	0.0762609	0.000859302	0.245367	0.990849	0.000515921	0.0698261	0.000749999	0.196917	0.795197	0.000739736	0.0863478	0.000862885	0.237983	0.961031	0.000572041	0.0763478	0.000900725	0.243483	0.983241	0.000538244	0.0754783	0.00100055	0.246417	0.99509	0.000635452	0.0791304	0.000809797	0.238933	0.964867	0.00054786	0.0769565	0.00083674	0.246217	0.994282	0.000545442	0.0793043	0.000737813	0.221617
5908	YPL107W	0.11873	0.0157661	0.000596091	0.0941167	0.00099724	0.0174194	0.00070518	0.0941333	1.00018	0.00104444	0.0162903	0.000638615	0.0936833	0.995395	0.000944051	0.01875	0.000680018	0.0897	0.953072	0.000750389	0.0169355	0.000609589	0.0949333	1.00868	0.00105831	0.0158871	0.000683534	0.09235	0.981229	0.00105406	0.0169355	0.000612304	0.09045	0.961041	0.000865606	0.01625	0.000610826	0.0918667	0.976094	0.00092922	0.0167339	0.000657696	0.0932667	0.990969	0.000940027	0.0170565	0.000709811	0.0936167
2664	YHR066W	0.10192	0.0131126	0.000455688	0.0899167	0.000921285	0.0146578	0.000480852	0.0889667	0.989435	0.000988484	0.014106	0.000509348	0.0878333	0.97683	0.00105094	0.0165121	0.000568036	0.089	0.989805	0.000899059	0.0151214	0.000485847	0.0904167	1.00556	0.00112162	0.0133996	0.00046158	0.0862667	0.959407	0.000930695	0.0131347	0.000467063	0.0882	0.980908	0.00101756	0.0147461	0.000502453	0.0893	0.993141	0.00109704	0.0148565	0.000577906	0.089	0.989805	0.000939146	0.0151435	0.000430092	0.09065
1020	YDR048C	0.66328	0.0603846	0.00130365	0.19385	0.000633361	0.0582692	0.00125001	0.193733	0.999396	0.000583726	0.0551923	0.00117854	0.182	0.93887	0.000667482	0.0741346	0.000571224	0.137717	0.710431	0.000613338	0.0640385	0.00110927	0.186217	0.960624	0.000563334	0.0597115	0.00138242	0.194117	1.00138	0.000647417	0.0577885	0.00130665	0.19365	0.998968	0.000616582	0.0602885	0.00129475	0.19185	0.989683	0.000603669	0.0590385	0.0012287	0.192417	0.992608	0.000615975	0.0604808	0.0013618	0.193117
2837	YIL006W	0.0575	0.00959786	0.000430196	0.0525	0.000880747	0.0110724	0.000486929	0.0514833	0.980634	0.000772173	0.0102681	0.000451611	0.0512	0.975238	0.000750653	0.00991957	0.000415136	0.0498833	0.950158	0.000770468	0.00989276	0.000455878	0.0498167	0.94889	0.000787798	0.00970509	0.000460814	0.0506	0.96381	0.000872021	0.0105094	0.000520452	0.0522167	0.994604	0.000783527	0.00922252	0.000455274	0.0500167	0.952699	0.000728976	0.00911528	0.000416018	0.0494667	0.942223	0.00084272	0.0102145	0.000459084	0.0517333
1285	YDR312W	0.07812	0.0110596	0.000376428	0.06705	0.00084372	0.0109272	0.000428186	0.0653167	0.974149	0.000863259	0.0111479	0.000443024	0.0656667	0.979369	0.000922706	0.0109492	0.000395022	0.06045	0.901566	0.000811181	0.0111258	0.000445872	0.0649667	0.968929	0.000907525	0.0119647	0.000461499	0.0672167	1.00249	0.000924258	0.0110596	0.000409331	0.0660167	0.984589	0.00101147	0.0123179	0.000461499	0.0677667	1.01069	0.000915373	0.0121192	0.000425998	0.0662333	0.98782	0.000921052	0.0113466	0.000449315	0.0658833
4978	YNL166C	0.08316	0.0131473	0.000501023	0.0737	0.00104556	0.0129911	0.000482925	0.0726333	0.985526	0.000877096	0.0140848	0.000452845	0.0744333	1.00995	0.000873548	0.0129687	0.000446058	0.0703	0.953867	0.00093533	0.0140179	0.000550514	0.0734167	0.996156	0.000941971	0.0133036	0.000486637	0.0728833	0.988919	0.00102455	0.0136607	0.000487013	0.0726167	0.985301	0.00105733	0.0150223	0.000472792	0.0723	0.981004	0.000933935	0.01375	0.000472647	0.06995	0.949118	0.000921002	0.0126786	0.000474964	0.0714833
1506	YDR526C	0.12536	0.023141	0.00106354	0.0995167	0.000900727	0.0235897	0.00100678	0.0996833	1.00167	0.000977503	0.0247436	0.000929428	0.100817	1.01307	0.000990407	0.0227564	0.00109263	0.101167	1.01658	0.00106007	0.0227564	0.000889577	0.0994833	0.999664	0.00102256	0.0230128	0.00104845	0.10085	1.0134	0.000947108	0.0216026	0.000886177	0.101017	1.01508	0.000984207	0.0240385	0.00105356	0.101533	1.02026	0.00103605	0.0228205	0.000939746	0.0987	0.991793	0.00104339	0.0251923	0.00103703	0.0969667
5571	YOR168W	0.09866	0.0117429	0.000369757	0.0835167	0.00108606	0.0128183	0.000323984	0.0839333	1.00499	0.00096725	0.0128059	0.000329644	0.0860667	1.03053	0.00110767	0.0135229	0.000368625	0.0836167	1.0012	0.00105888	0.0122373	0.000308629	0.0851833	1.01996	0.00103392	0.0129913	0.00035337	0.0846	1.01297	0.00104516	0.0116934	0.000338464	0.0828	0.991418	0.000931231	0.0129913	0.000351601	0.0848333	1.01576	0.00105148	0.0128801	0.000330428	0.0872167	1.0443	0.00107006	0.0122126	0.00033886	0.0838833
3536	YKL087C	0.10008	0.0141964	0.000676046	0.0850167	0.0010189	0.0154018	0.000638917	0.0854667	1.00529	0.00109624	0.0170089	0.000775023	0.0840667	0.988826	0.00109527	0.0181696	0.000757938	0.0824	0.969221	0.000942556	0.0163839	0.000724468	0.0837833	0.985492	0.000938801	0.0160714	0.000762605	0.0849667	0.999412	0.00110471	0.0177232	0.000753093	0.0838667	0.986473	0.000922055	0.0152679	0.000704907	0.0835333	0.982552	0.00102079	0.0154464	0.000755695	0.0839333	0.987257	0.00101361	0.0161161	0.000775548	0.0853667
4013	YLR162W	0.11585	0.0180508	0.000861606	0.0824167	0.000810314	0.0190678	0.000867708	0.0787333	0.955308	0.00086307	0.0184746	0.000850694	0.0831	1.00829	0.000836692	0.0183051	0.000895511	0.08145	0.988271	0.000859956	0.0198305	0.000985127	0.08275	1.00404	0.000911387	0.0174576	0.000792175	0.0822833	0.998381	0.000922293	0.0166102	0.000735578	0.07175	0.870576	0.000684825	0.019661	0.000921005	0.0827667	1.00425	0.000846525	0.0184746	0.000769274	0.0812	0.985237	0.000845473	0.0195763	0.000818337	0.08215
3995	YLR146C	0.08985	0.0125	0.00054785	0.07695	0.000879637	0.0128333	0.000502519	0.0771	1.00195	0.000986141	0.0122333	0.000492677	0.0768167	0.998268	0.000974425	0.0146333	0.000577115	0.0759667	0.987222	0.000892789	0.0127333	0.000568176	0.0774333	1.00628	0.000917291	0.0131333	0.000552886	0.0763667	0.99242	0.00106271	0.0128667	0.000555341	0.0768667	0.998917	0.000933176	0.0135667	0.00056392	0.0738833	0.960147	0.000822699	0.0127667	0.000540936	0.0761333	0.989387	0.000950807	0.0124667	0.000493975	0.0762833
3753	YKR077W	0.08397	0.0151515	0.000575006	0.0725	0.00100659	0.015427	0.000585018	0.0724333	0.99908	0.000941985	0.0156474	0.000609495	0.0714167	0.985058	0.000961919	0.015427	0.000564816	0.07305	1.00759	0.000877379	0.0153168	0.000617622	0.0729167	1.00575	0.00100006	0.0153994	0.00059823	0.0721	0.994483	0.000950432	0.0136639	0.000570164	0.0710667	0.98023	0.000895433	0.0170248	0.000557058	0.0714833	0.985977	0.000866928	0.0149862	0.00056113	0.0725833	1.00115	0.00103761	0.0154545	0.000596675	0.07365
744	YDL031W	0.08343	0.0113467	0.000303297	0.0719	0.000922712	0.0109548	0.000311082	0.06965	0.968707	0.00100822	0.0120603	0.000317801	0.06925	0.963143	0.000767933	0.0116281	0.000272875	0.0622333	0.865554	0.000858823	0.0111357	0.00031081	0.0686833	0.955261	0.00090606	0.0110452	0.000274096	0.0692667	0.963376	0.000832719	0.0107136	0.000291842	0.0705333	0.980992	0.000908118	0.0116583	0.000270883	0.0697333	0.969865	0.000805172	0.0115879	0.000252146	0.06955	0.967316	0.000903416	0.0108342	0.000260638	0.0695333
411	YBR175W	0.08192	0.0146032	0.000584283	0.0713333	0.00097265	0.0137778	0.000537	0.0694	0.972898	0.000945019	0.0151111	0.000639921	0.0706167	0.989954	0.000883367	0.0134286	0.000585786	0.07095	0.994627	0.000877121	0.0146032	0.00057003	0.0713333	1	0.000932788	0.0145397	0.000563097	0.07	0.981309	0.00105404	0.0141587	0.000579725	0.0687667	0.96402	0.000953112	0.0155556	0.000581637	0.0705	0.988318	0.000852956	0.0151746	0.000556484	0.0700333	0.981776	0.000895262	0.0153651	0.000664516	0.0697833
6262	YPR174C	0.11276	0.0182353	0.000755061	0.0927167	0.0010344	0.0198643	0.000830025	0.0931833	1.00503	0.00099799	0.021448	0.000798534	0.0926333	0.9991	0.00102214	0.02	0.000907651	0.0931333	1.00449	0.00101884	0.020543	0.000774092	0.0925667	0.998382	0.000997798	0.0186878	0.000861542	0.0915333	0.987236	0.000976628	0.0206335	0.000781879	0.0931	1.00413	0.00111265	0.0201357	0.000877685	0.09185	0.990652	0.00115854	0.0182805	0.000772741	0.0937833	1.0115	0.00110134	0.0194118	0.0008558	0.0942667
2288	YGR052W	0.20696	0.0296477	0.000763357	0.159617	0.00135809	0.0295664	0.000782049	0.160367	1.0047	0.00126533	0.0316802	0.000808989	0.159317	0.998121	0.00124376	0.0776694	0.000990939	0.14115	0.884304	0.000712937	0.0300813	0.000734012	0.160167	1.00345	0.00115844	0.0272629	0.000695558	0.1531	0.959171	0.00124192	0.0323035	0.000851398	0.159717	1.00063	0.00140571	0.032168	0.000720779	0.156983	0.983498	0.00124071	0.0328455	0.00087877	0.159217	0.997494	0.00127779	0.0330352	0.000747361	0.1568
4394	YML066C	0.31822	0.0441192	0.000722259	0.206433	0.000901584	0.0466667	0.000705995	0.204067	0.988539	0.00107119	0.0513279	0.000751485	0.206817	1.00186	0.000935244	0.0435501	0.000702457	0.17375	0.841677	0.000803993	0.044065	0.000758235	0.196583	0.952285	0.0011007	0.0442547	0.000738647	0.20545	0.995238	0.00110724	0.0490515	0.000815268	0.199717	0.967466	0.000919955	0.0472087	0.000827746	0.20315	0.984097	0.00113581	0.0460705	0.000859561	0.20525	0.994269	0.00111477	0.0449864	0.000562334	0.192967
3682	YKR007W	0.21781	0.0315761	0.000940307	0.146967	0.00113693	0.0317935	0.000876202	0.140367	0.955092	0.000832127	0.033913	0.000982392	0.144883	0.98582	0.00102189	0.0405435	0.00110456	0.137217	0.933659	0.000902223	0.0335326	0.000888769	0.147517	1.00374	0.000984091	0.0319565	0.000889531	0.142517	0.969721	0.00111073	0.0380435	0.00122753	0.143533	0.976634	0.00095894	0.03375	0.000992084	0.145967	0.993196	0.0010877	0.0330978	0.000882098	0.146133	0.994325	0.00110853	0.0257065	0.000810002	0.120667
1211	YDR238C	0.12402	0.0147585	0.000324495	0.0921333	0.000949972	0.0164132	0.0003181	0.09385	1.01863	0.00100917	0.0152004	0.000290786	0.09015	0.978474	0.000890537	0.0152826	0.000355294	0.0916333	0.994573	0.000820948	0.0157451	0.000330862	0.0946833	1.02768	0.000884982	0.0154882	0.000287041	0.0923167	1.00199	0.00094303	0.0152004	0.000329366	0.09235	1.00235	0.000931296	0.0160226	0.000320678	0.0925333	1.00434	0.000887153	0.0159609	0.000282957	0.09235	1.00235	0.000857461	0.0160843	0.0003201	0.0945333
1902	YFL061W	0.0892	0.0149778	0.000694485	0.0764167	0.000994941	0.0165778	0.00075617	0.07485	0.979498	0.000995431	0.0157778	0.000676014	0.0752167	0.984297	0.000949846	0.0164	0.000655797	0.0754333	0.987131	0.000938428	0.0153778	0.000727827	0.0758833	0.99302	0.00109659	0.0169333	0.000753072	0.0759833	0.994328	0.000996	0.0161778	0.000676447	0.0748167	0.979062	0.000965894	0.0165333	0.000835258	0.07545	0.98735	0.00108003	0.016	0.000689665	0.0752333	0.984514	0.00102016	0.0171556	0.000777628	0.07415
800	YDL085W	0.27727	0.0297431	0.000457226	0.150933	0.000898214	0.0310642	0.000443465	0.149217	0.988631	0.00082593	0.0297064	0.000436785	0.1433	0.949428	0.000876062	0.0266055	0.000387444	0.109283	0.72405	0.000689724	0.0306239	0.000468653	0.1514	1.00309	0.00108026	0.0299633	0.000521628	0.147467	0.977036	0.000880418	0.0298532	0.000418437	0.150183	0.995031	0.000968532	0.0320183	0.000477137	0.15095	1.00011	0.000948532	0.0321468	0.000434249	0.150917	0.999894	0.000745461	0.0305872	0.000420239	0.150083
3015	YIR001C	0.09226	0.0144	0.000633713	0.0794333	0.00105114	0.016	0.000695137	0.07885	0.992657	0.00099218	0.01412	0.000698546	0.0785667	0.98909	0.0010196	0.0164	0.000796892	0.0801667	1.00923	0.001059	0.01396	0.000650229	0.0793667	0.999162	0.0010212	0.01352	0.000562125	0.0776167	0.97713	0.00106161	0.01428	0.000674288	0.0776	0.97692	0.00113216	0.01628	0.000608091	0.0770667	0.970206	0.000946098	0.01424	0.000676861	0.07755	0.976291	0.000850612	0.01552	0.000657184	0.0784
431	YBR194W	0.1773	0.0273171	0.00125365	0.147333	0.00128499	0.0300813	0.00145289	0.145867	0.99005	0.00122271	0.0303252	0.00132853	0.1472	0.999097	0.00124758	0.0330081	0.00125526	0.132967	0.902493	0.00104583	0.0311382	0.00141791	0.145567	0.988014	0.00131167	0.0286992	0.00111671	0.14685	0.996722	0.00114302	0.0297561	0.00137033	0.147833	1.00339	0.00134248	0.0311382	0.00135467	0.138517	0.940163	0.00137304	0.0299187	0.00137358	0.140417	0.953059	0.0011206	0.0297561	0.0012303	0.145517
5526	YOR123C	0.08117	0.0120905	0.000412925	0.0712333	0.00101336	0.012069	0.000394261	0.0713	1.00094	0.00095042	0.0133836	0.000523639	0.0723667	1.01591	0.00102353	0.015431	0.000540934	0.0713167	1.00117	0.000963662	0.0124138	0.000502228	0.0708333	0.994385	0.000928066	0.0134267	0.000500086	0.0724333	1.01685	0.000906099	0.0120259	0.000453703	0.0716333	1.00562	0.000951731	0.0137069	0.000497868	0.072	1.01076	0.000897797	0.0138147	0.000489783	0.0718167	1.00819	0.000916263	0.0122845	0.000413619	0.0721333
5802	YPL002C	0.11009	0.0180258	0.000753377	0.0905167	0.000980109	0.0165236	0.000751816	0.0897667	0.991714	0.00106074	0.0161373	0.000643364	0.08925	0.986006	0.000969842	0.0192275	0.000700319	0.0925167	1.0221	0.000958708	0.0188412	0.000775249	0.0927167	1.0243	0.001022	0.0176395	0.000704106	0.0921167	1.01768	0.00102621	0.0180258	0.000616147	0.0915	1.01086	0.000982652	0.0167382	0.000632701	0.0909	1.00423	0.00095839	0.0188841	0.000745856	0.0915667	1.0116	0.00108107	0.0169528	0.000713334	0.0908667
2098	YGL127C	0.17961	0.0287402	0.00119766	0.139083	0.00111756	0.0313386	0.00112469	0.136133	0.97879	0.00109152	0.0311024	0.00112128	0.1328	0.954826	0.000950509	0.0303937	0.00113611	0.126	0.905934	0.000855113	0.0300787	0.00121863	0.137117	0.985865	0.00115583	0.0296063	0.00121208	0.137033	0.985261	0.00118075	0.0293701	0.00105429	0.139	0.999403	0.00111213	0.0337008	0.00124787	0.130417	0.937692	0.00102192	0.029685	0.00116272	0.13735	0.98754	0.00110448	0.0322047	0.001278	0.1404
54	YAL046C	0.10535	0.0192373	0.00092873	0.0861833	0.000968941	0.0186441	0.000881324	0.0868	1.00716	0.000995597	0.0180508	0.000853059	0.0854667	0.991685	0.000992575	0.0205085	0.00106353	0.0851667	0.988204	0.00088492	0.0173729	0.000841993	0.0819167	0.950494	0.000828302	0.0169492	0.00081209	0.0854	0.990911	0.00101266	0.0201695	0.000912211	0.0826333	0.958809	0.000892472	0.0197458	0.000961297	0.0842667	0.977761	0.000996633	0.0191525	0.000926874	0.0851833	0.988397	0.000940924	0.0176271	0.000835922	0.0865167
4580	YMR111C	0.26919	0.0350433	0.00071964	0.1827	0.0012172	0.0368831	0.000728372	0.17965	0.983306	0.00134117	0.0378788	0.000670684	0.183567	1.00475	0.0011909	0.0813203	0.000268229	0.1304	0.713738	0.000675132	0.0339394	0.000553872	0.166983	0.913974	0.00107076	0.0377056	0.000647238	0.1814	0.992885	0.00113001	0.0351082	0.000677124	0.182867	1.00091	0.00120299	0.0398052	0.000608969	0.179517	0.982578	0.00104737	0.03671	0.000602676	0.180617	0.988599	0.0010763	0.0359957	0.000619676	0.181233
1510	YDR530C	0.11671	0.0184308	0.000695658	0.0951333	0.00106065	0.0204615	0.000721398	0.0972833	1.0226	0.00124138	0.0191077	0.000672788	0.0976667	1.02663	0.00108973	0.0189846	0.00071559	0.0970667	1.02032	0.00106424	0.0185846	0.000633789	0.09785	1.02856	0.00115103	0.0202462	0.000748739	0.0952	1.0007	0.00091229	0.0184615	0.000707369	0.09805	1.03066	0.00119209	0.0192	0.000656547	0.0934833	0.982656	0.00102986	0.0205846	0.000833611	0.0963	1.01226	0.00119174	0.0209231	0.000744625	0.0974333
631	YCR022C	0.24089	0.0376316	0.0011841	0.16355	0.000970216	0.0363158	0.0011279	0.165767	1.01356	0.000947385	0.0405263	0.00141091	0.164083	1.00326	0.00110558	0.0485965	0.00115132	0.133617	0.81698	0.00065291	0.0417544	0.00133274	0.153483	0.938447	0.00098599	0.0377193	0.00135829	0.16595	1.01467	0.00100455	0.0361404	0.00137427	0.164467	1.00561	0.000961773	0.0360526	0.00120122	0.1596	0.975848	0.000941293	0.0368421	0.0012149	0.162917	0.99613	0.00103323	0.0342105	0.00111022	0.13825
1345	YDR369C	0.09565	0.0146253	0.000344634	0.08095	0.00100989	0.0140632	0.00034504	0.0788	0.97344	0.000951165	0.0139696	0.000309455	0.0774833	0.957175	0.00100799	0.0151288	0.000330199	0.0800167	0.988471	0.000801918	0.0140515	0.000319572	0.0775667	0.958205	0.000879755	0.0138642	0.000335678	0.0787	0.972205	0.000904584	0.0148946	0.000389092	0.0799	0.987029	0.000897741	0.0158431	0.000354227	0.0791333	0.977558	0.000938386	0.0146838	0.000366252	0.0788333	0.973852	0.000929287	0.0145902	0.000334719	0.0793167
5146	YNL334C	0.2311	0.0345495	0.0010073	0.1811	0.00135021	0.0348198	0.00097556	0.181217	1.00065	0.0013585	0.0341892	0.000967548	0.164933	0.910729	0.00113307	0.0351802	0.000909307	0.171617	0.947637	0.0012227	0.0352252	0.000997645	0.17955	0.991441	0.00134213	0.033964	0.0010101	0.179667	0.992087	0.00127591	0.0424775	0.00114612	0.17995	0.99365	0.00137212	0.035991	0.00101025	0.1786	0.986195	0.00122253	0.0353604	0.00097878	0.1812	1.00055	0.0014303	0.0359459	0.00118646	0.18085
121	YBL010C	0.10416	0.0167857	0.00058281	0.0869167	0.00101245	0.0168214	0.00059561	0.0868667	0.999425	0.00102162	0.0175	0.000580573	0.0869167	1	0.000915731	0.0200714	0.000745942	0.0871167	1.0023	0.00103829	0.0191429	0.000672042	0.0858	0.987152	0.00107836	0.0169286	0.000644563	0.08515	0.979674	0.000812661	0.0177857	0.000665152	0.0869167	1	0.000940164	0.0190714	0.000792371	0.0873667	1.00518	0.000892472	0.0171786	0.000576512	0.0825333	0.949568	0.00105632	0.0166429	0.000651791	0.0866333
2022	YGL051W	0.08241	0.0152991	0.000770208	0.0722667	0.000940208	0.0152564	0.000685943	0.0698833	0.967019	0.000888358	0.0144444	0.000581646	0.07035	0.973477	0.000926475	0.0176923	0.000752687	0.07065	0.977629	0.000962661	0.0169231	0.00083239	0.0709667	0.982011	0.000879355	0.0144017	0.000659349	0.0702833	0.972554	0.000921801	0.0158547	0.000702159	0.0698	0.965867	0.000933176	0.016453	0.000851107	0.0691333	0.956641	0.000947403	0.0144017	0.0007493	0.0699167	0.967482	0.00096133	0.0144444	0.000684652	0.07
5206	YNR052C	0.07761	0.0154042	0.000556023	0.06945	0.000878348	0.015358	0.000532343	0.06635	0.955364	0.00101114	0.014642	0.000515564	0.067	0.964723	0.000859081	0.0147806	0.000505738	0.061	0.87833	0.00075514	0.0151963	0.00053112	0.0690333	0.994	0.000932234	0.0150346	0.000558406	0.0694833	1.00048	0.000974599	0.0151501	0.000514613	0.0664	0.956084	0.000864579	0.0166975	0.000556806	0.0687667	0.990161	0.000987577	0.0153811	0.000521859	0.06665	0.959683	0.000939598	0.0149654	0.000547567	0.0695333
1488	YDR511W	0.20641	0.0293233	0.000875869	0.136367	0.000992375	0.0296992	0.000932485	0.1355	0.993642	0.000977446	0.0311278	0.000996157	0.135667	0.994867	0.000919013	0.0363158	0.000948918	0.11625	0.852479	0.000632322	0.0286466	0.000976715	0.1326	0.972376	0.000933492	0.0311278	0.00089231	0.135483	0.993517	0.000899782	0.0311278	0.00111112	0.137	1.00464	0.000941257	0.0303759	0.00100135	0.130017	0.953434	0.000885559	0.0322556	0.00105397	0.137667	1.00953	0.00101765	0.0311278	0.00101338	0.136683
5721	YOR316C	0.09728	0.0145558	0.000506091	0.07895	0.000883367	0.0146469	0.000433226	0.07865	0.9962	0.000859969	0.0145103	0.000448123	0.0790167	1.00084	0.0010661	0.0159226	0.00047434	0.0796167	1.00844	0.00100443	0.0142369	0.000438232	0.0794667	1.00654	0.00103062	0.0139863	0.000511424	0.0781667	0.990079	0.000989836	0.013303	0.000417627	0.07805	0.9886	0.000857778	0.0149431	0.000521978	0.0788167	0.998312	0.000928919	0.0146014	0.000483843	0.0774	0.980367	0.000900105	0.0148292	0.00042737	0.07855
688	YCR084C	0.07204	0.0101543	0.000331712	0.0604833	0.000779261	0.0107714	0.000300445	0.0589167	0.974099	0.000829328	0.0114586	0.000303883	0.0611667	1.0113	0.000953373	0.0109958	0.000342781	0.0593833	0.981813	0.000835551	0.011122	0.000393756	0.06085	1.00606	0.000882031	0.0105891	0.000343748	0.0605333	1.00083	0.000849753	0.0105049	0.00033012	0.0575667	0.951778	0.000782935	0.0112623	0.000316436	0.0587667	0.971619	0.000784815	0.0119355	0.000304832	0.0616	1.01846	0.000887613	0.0111501	0.000333073	0.0591167
6141	YPR055W	0.09956	0.0148075	0.000327142	0.0832833	0.000861208	0.014939	0.000351592	0.0830667	0.997399	0.00102229	0.0149108	0.000309166	0.0801833	0.962778	0.000932148	0.0185164	0.000365389	0.0851167	1.02201	0.000952706	0.0142535	0.000293064	0.0808833	0.971183	0.000902663	0.0150516	0.000277316	0.08375	1.0056	0.000969257	0.01523	0.000360806	0.0843833	1.01321	0.00108912	0.0170516	0.000319874	0.0848833	1.01921	0.000914145	0.0157465	0.000303758	0.0833667	1.001	0.000949047	0.0156901	0.000357981	0.0856
4698	YMR219W	0.00809	0.00161037	8.31123e-05	0.00865	0.000338124	0.00158022	9.23057e-05	0.0079	0.913295	0.000356823	0.0014234	8.2873e-05	0.00756667	0.87476	0.000354272	0.00158022	9.70109e-05	0.00836667	0.967245	0.000415781	0.00153197	8.05565e-05	0.00841667	0.973025	0.000390031	0.00165259	0.000100705	0.00846667	0.978806	0.000408005	0.00137515	8.48907e-05	0.00818333	0.94605	0.00037576	0.00145356	7.21338e-05	0.00811667	0.938343	0.000326143	0.00153197	9.01247e-05	0.00816667	0.944124	0.000372279	0.00135103	7.56622e-05	0.00771667
3657	YKL207W	0.10769	0.0180632	0.000806948	0.0909833	0.000874156	0.0203557	0.000762504	0.09205	1.01172	0.00116121	0.0192885	0.000749654	0.0922167	1.01356	0.00108688	0.0213439	0.000751183	0.0901667	0.991025	0.00105013	0.0189328	0.000782967	0.0921667	1.01301	0.00107757	0.0182609	0.000715938	0.0914333	1.00495	0.00115293	0.0176285	0.000683218	0.0897667	0.986628	0.00112983	0.0195652	0.000723898	0.0911167	1.00147	0.00101739	0.0192095	0.000636349	0.08955	0.984247	0.000984771	0.0198814	0.000762671	0.0921333
3710	YKR035C	0.11556	0.0180282	0.000609966	0.0824333	0.000837843	0.0165258	0.000668911	0.08125	0.985645	0.000741649	0.0183099	0.000714493	0.08225	0.997776	0.000672716	0.0178873	0.00064917	0.0826333	1.00243	0.000848518	0.018216	0.000644249	0.0831333	1.00849	0.000856199	0.0184977	0.000670053	0.0824167	0.999799	0.000753026	0.0184977	0.000755256	0.08305	1.00748	0.000838734	0.0176056	0.00058993	0.0808167	0.980389	0.000677803	0.0184977	0.000649603	0.0831333	1.00849	0.00075186	0.0219718	0.000721946	0.0801
439	YBR202W	0.10142	0.0130651	0.000304727	0.0788167	0.000916634	0.0141065	0.00031203	0.0790667	1.00317	0.00086215	0.0128994	0.000287639	0.0733667	0.930852	0.000749482	0.016142	0.000342523	0.0788	0.999788	0.000867969	0.0138343	0.000340924	0.0783833	0.994501	0.000823181	0.0134438	0.000310119	0.07685	0.975047	0.000883444	0.0135503	0.000339108	0.07835	0.994079	0.00088171	0.014568	0.000317485	0.0777333	0.986254	0.000939303	0.014071	0.000313499	0.0786	0.997251	0.000668636	0.013858	0.000285542	0.0782167
6215	YPR129W	0.10763	0.0136963	0.000542365	0.0884167	0.000904207	0.0151003	0.00050106	0.08945	1.01169	0.00101124	0.0144126	0.000537517	0.0886	1.00207	0.000928133	0.0160172	0.000577543	0.0913167	1.0328	0.00108825	0.0139542	0.00047673	0.0886	1.00207	0.000927828	0.0157307	0.000505455	0.09015	1.0196	0.000992579	0.0141547	0.000489158	0.0878167	0.993214	0.0010445	0.0158453	0.000570774	0.0895667	1.01301	0.00106304	0.0145845	0.000555361	0.0883167	0.998869	0.000987828	0.0143553	0.000524965	0.0895667
2219	YGL247W	0.09005	0.0143147	0.000722875	0.07465	0.00100173	0.014467	0.000730094	0.0753	1.00871	0.000952743	0.0151269	0.000699211	0.0746833	1.00045	0.000885943	0.0195431	0.000772098	0.07325	0.981246	0.000970718	0.0153807	0.00067032	0.07315	0.979906	0.000944831	0.0164467	0.00071092	0.0745333	0.998437	0.000887344	0.0153299	0.000725054	0.0746	0.99933	0.000911619	0.0161421	0.000689366	0.0747667	1.00156	0.000864022	0.0164467	0.000746986	0.0743	0.995311	0.000790773	0.0158376	0.000673548	0.0751333
2537	YHL002W	0.07507	0.0118584	0.000443042	0.0658667	0.00090047	0.0119027	0.000479068	0.0647167	0.98254	0.00100646	0.0134513	0.000548927	0.0647	0.982287	0.000871651	0.0122566	0.000406476	0.0593167	0.900557	0.000798943	0.0125664	0.000472878	0.0653667	0.992409	0.000949525	0.0124779	0.000512062	0.0654667	0.993927	0.00100788	0.0115487	0.000462952	0.0648333	0.984311	0.000841246	0.0138717	0.000472851	0.06565	0.99671	0.000879586	0.0134956	0.000468229	0.0642167	0.974949	0.000870048	0.0118584	0.000432778	0.0655
2995	YIL154C	0.10253	0.0189884	0.000605732	0.08485	0.000978778	0.0190751	0.000672089	0.0863667	1.01788	0.00104983	0.0194509	0.000675699	0.0860167	1.01375	0.000994234	0.0234393	0.00065915	0.0839	0.988804	0.00108065	0.0179191	0.000550825	0.0841833	0.992143	0.00100743	0.0189017	0.000569718	0.0856667	1.00963	0.00103066	0.0198266	0.000687162	0.0872667	1.02848	0.000962845	0.0195665	0.000610776	0.0862333	1.0163	0.00100465	0.0182081	0.000737971	0.08705	1.02593	0.00106257	0.0199422	0.000648205	0.0854333
3533	YKL084W	0.34647	0.0564655	0.00151513	0.243533	0.00111653	0.0541379	0.00155808	0.23085	0.947921	0.00123034	0.0626724	0.00151252	0.2392	0.982208	0.00129038	0.055	0.00118618	0.199117	0.817618	0.000992682	0.0549138	0.00145529	0.231933	0.952368	0.00106759	0.057069	0.00182564	0.242083	0.994046	0.00119288	0.0552586	0.00147824	0.241083	0.98994	0.0011249	0.0672414	0.0018472	0.237667	0.975913	0.00107797	0.0578448	0.00165354	0.23455	0.963114	0.000970566	0.0685345	0.00144861	0.20295
3543	YKL094W	0.09387	0.0141214	0.00052669	0.079	0.000918396	0.014345	0.000579983	0.0777333	0.983966	0.000942917	0.0140575	0.0005682	0.0773333	0.978903	0.000977301	0.0165176	0.000653538	0.0798333	1.01055	0.00106647	0.0146006	0.000598992	0.0794667	1.00591	0.00107662	0.0152396	0.000547391	0.0803	1.01646	0.000975961	0.0160703	0.000629842	0.0803	1.01646	0.00106564	0.0167093	0.000551183	0.0785333	0.994092	0.000907306	0.0144728	0.000585274	0.0785	0.993671	0.000883317	0.0153994	0.000636299	0.07945
1956	YFR043C	0.10825	0.0157806	0.000628183	0.0836333	0.00102607	0.0175527	0.000691763	0.0852	1.01873	0.000919099	0.0156118	0.000677917	0.0831	0.993623	0.000910343	0.0201688	0.000794111	0.0822167	0.983062	0.000953836	0.0161603	0.000682071	0.08315	0.994221	0.000900286	0.0158228	0.00070388	0.0833833	0.997011	0.000973365	0.0165823	0.000711274	0.0837667	1.0016	0.00100803	0.0162869	0.00069255	0.0797167	0.953169	0.00085181	0.0152321	0.000728034	0.08315	0.994221	0.00089808	0.0154008	0.000612829	0.0815
5329	YOL093W	0.11587	0.0166553	0.000619159	0.0935333	0.00104249	0.0173038	0.000689928	0.09315	0.995902	0.000892064	0.0173038	0.0006491	0.0948333	1.0139	0.00108517	0.0219795	0.000786622	0.0942	1.00713	0.00112945	0.0186007	0.000703777	0.0947833	1.01336	0.000962002	0.0177474	0.000694641	0.09505	1.01622	0.00104362	0.016587	0.000591154	0.09555	1.02156	0.000936746	0.0174744	0.000569152	0.0886333	0.947612	0.000908274	0.0179522	0.000673126	0.0928667	0.992873	0.000969171	0.017372	0.000628334	0.0936667
5534	YOR131C	0.10095	0.0165596	0.000861618	0.0834167	0.00109786	0.0183945	0.000803867	0.0841	1.00819	0.000902338	0.0168807	0.000723418	0.0818	0.980619	0.000961419	0.0230734	0.00100121	0.0836167	1.0024	0.000864689	0.017844	0.000825997	0.08185	0.981218	0.000944231	0.0169266	0.000740475	0.0833	0.998601	0.000964157	0.0170642	0.000775553	0.0843	1.01059	0.00102768	0.0181651	0.000732385	0.0838167	1.0048	0.00103622	0.0191284	0.000805361	0.0833667	0.999401	0.000923928	0.0174771	0.00071089	0.0818167
3917	YLR069C	0.09301	0.0130618	0.000388263	0.0788833	0.000914392	0.0132326	0.000381134	0.07825	0.991972	0.000913872	0.0132194	0.000331472	0.0788833	1	0.000876733	0.013548	0.000364326	0.0792833	1.00507	0.000945239	0.0138633	0.000368977	0.0796	1.00909	0.00104976	0.0136531	0.000333103	0.0806833	1.02282	0.000805655	0.0128121	0.000287989	0.0780667	0.989648	0.000894229	0.0138502	0.000374214	0.0788667	0.99979	0.000876029	0.0140342	0.000386471	0.08075	1.02366	0.00102164	0.0137188	0.000316518	0.0779
161	YBL049W	0.17272	0.0278261	0.00134855	0.138717	0.00126338	0.0291304	0.00116185	0.1376	0.991948	0.00121453	0.0269565	0.00126813	0.141083	1.01706	0.00133122	0.0436232	0.00145282	0.13615	0.981495	0.000860628	0.0291304	0.00116185	0.13385	0.964914	0.00130158	0.0277536	0.0011805	0.13775	0.993029	0.0011043	0.0263768	0.0010833	0.138483	0.998313	0.00140673	0.0291304	0.00117104	0.137983	0.994709	0.00124449	0.0295652	0.00123647	0.139167	1.00324	0.0012709	0.0345652	0.00147433	0.141083
5105	YNL293W	0.04968	0.00778831	0.00031453	0.0434167	0.000679841	0.00824645	0.000313171	0.04455	1.0261	0.000723653	0.00807267	0.000312614	0.04555	1.04914	0.000758531	0.00800948	0.00032878	0.0407167	0.937812	0.000712762	0.00813586	0.000298855	0.0425167	0.979271	0.000769452	0.00886256	0.000350986	0.04515	1.03992	0.000768199	0.00837283	0.000339633	0.0445	1.02495	0.000769086	0.00860979	0.000338036	0.043	0.990402	0.000693717	0.00911532	0.000324571	0.0444167	1.02303	0.000669761	0.00848341	0.00034199	0.0443667
1645	YER029C	0.10227	0.017551	0.000758539	0.08375	0.000924662	0.0165816	0.000719196	0.08355	0.997612	0.00087174	0.0157653	0.000703213	0.07955	0.949851	0.00090373	0.0246939	0.000966127	0.0830667	0.991841	0.000861953	0.0169898	0.000680018	0.0829667	0.990647	0.000795561	0.0158673	0.000742884	0.08365	0.998806	0.000901482	0.0170918	0.00068902	0.0829333	0.990248	0.000986285	0.0177041	0.000734109	0.08365	0.998806	0.00106917	0.0179592	0.000857664	0.0829	0.989851	0.00104122	0.0165816	0.000744598	0.0833833
1157	YDR184C	0.08126	0.0120068	0.000563405	0.0703333	0.000852457	0.0137755	0.000654367	0.0699167	0.994077	0.000864466	0.0123469	0.000580331	0.0695	0.988152	0.000950396	0.012483	0.000560464	0.0691	0.982465	0.000904221	0.0120408	0.000494123	0.0693	0.985309	0.00100255	0.0120408	0.000550616	0.0695833	0.989336	0.000962803	0.0121088	0.000532968	0.0671167	0.954266	0.000870504	0.0134354	0.000530871	0.0646333	0.918957	0.000831786	0.0127891	0.000556374	0.0695333	0.988626	0.000942785	0.012619	0.000577558	0.0710667
337	YBR104W	0.08118	0.0117629	0.000518594	0.0676167	0.000889952	0.0126444	0.000522334	0.0670333	0.991372	0.000922577	0.0133131	0.000538436	0.0668	0.987922	0.000898012	0.0136778	0.00051649	0.0669167	0.989648	0.000835117	0.0132827	0.000484773	0.0684	1.01158	0.000907193	0.0125228	0.000530499	0.0683	1.01011	0.00098567	0.0122796	0.000524495	0.0684667	1.01257	0.000874345	0.0133435	0.000459292	0.0674333	0.997288	0.00084793	0.0135562	0.000575074	0.0677667	1.00222	0.000742735	0.012614	0.000575	0.0680333
2657	YHR060W	0.08515	0.0149724	0.000707205	0.0711	0.000914444	0.0147514	0.000697271	0.0723333	1.01735	0.000972942	0.0128177	0.000615798	0.0687333	0.966713	0.000855484	0.0129282	0.000542331	0.0631833	0.888654	0.0006913	0.0138122	0.00074246	0.0705667	0.992499	0.000919389	0.0141436	0.000707315	0.07235	1.01758	0.00083976	0.0136464	0.000648199	0.0728167	1.02414	0.000962013	0.0140884	0.000737726	0.0704	0.990155	0.000902872	0.0153591	0.000775613	0.0702833	0.988513	0.000832969	0.0135359	0.000813994	0.0698833
2579	YHL040C	0.14747	0.0191228	0.000444413	0.12285	0.00103513	0.0213557	0.000490178	0.120083	0.977477	0.00119241	0.0207177	0.000497848	0.122067	0.993626	0.00114084	0.0257416	0.000613884	0.1198	0.975173	0.00105975	0.0194737	0.000406469	0.1159	0.943427	0.000945289	0.0198086	0.000487675	0.121767	0.991184	0.00121605	0.0207656	0.000492336	0.1227	0.998779	0.00126336	0.0211483	0.000546138	0.122567	0.997696	0.00113669	0.0198405	0.000452988	0.119017	0.968799	0.00103041	0.0214195	0.000493007	0.119433
2077	YGL106W	0.17498	0.022349	0.00103726	0.14545	0.0012636	0.0224161	0.000920674	0.135217	0.929646	0.0011521	0.0261074	0.00100045	0.14545	1	0.00126652	0.0293289	0.00121518	0.144567	0.993929	0.00130721	0.0238255	0.00115197	0.1452	0.998281	0.00124699	0.022349	0.000958987	0.141533	0.97307	0.00125975	0.0242953	0.000971959	0.147417	1.01352	0.0012635	0.0213423	0.000921473	0.13965	0.960124	0.00118524	0.0238926	0.000926149	0.141967	0.976054	0.00129933	0.0232886	0.00106092	0.142733
4950	YNL139C	0.05839	0.00911709	0.000204234	0.0508833	0.00079978	0.00865999	0.000216173	0.0488333	0.959712	0.000818016	0.00864746	0.000191365	0.0476	0.935474	0.000728908	0.0103381	0.000226024	0.0489667	0.962333	0.000791704	0.00934252	0.000213496	0.0504333	0.991156	0.000854324	0.00901064	0.000200791	0.0491167	0.965281	0.000851943	0.00897934	0.000186393	0.0497167	0.977073	0.000755161	0.0092799	0.000219356	0.0475	0.933509	0.000745888	0.00891046	0.000207447	0.0479833	0.943007	0.000777441	0.00894803	0.000212296	0.0488167
3039	YIR022W	0.09994	0.0141916	0.000768208	0.0869167	0.0010357	0.0165868	0.000846165	0.0879	1.01131	0.00100493	0.0147305	0.000813384	0.0834	0.959539	0.00103557	0.0179042	0.000915286	0.08625	0.992329	0.000970134	0.0145509	0.000685673	0.0836333	0.962224	0.001082	0.0152695	0.000762088	0.0859833	0.989261	0.00110858	0.0141317	0.000702877	0.0871167	1.0023	0.00101705	0.0158084	0.00075313	0.08445	0.97162	0.000937351	0.0153293	0.000852475	0.0866833	0.997315	0.00101472	0.0152096	0.000790575	0.0878333
5821	YPL021W	0.12639	0.0203209	0.000854069	0.09935	0.0010002	0.0186631	0.000780883	0.101167	1.01829	0.00104064	0.0192513	0.000790187	0.100883	1.01543	0.0011824	0.0233155	0.000979823	0.103383	1.04059	0.00114514	0.0213904	0.000890856	0.101667	1.02332	0.00100617	0.0209091	0.00100213	0.100917	1.01577	0.00102137	0.0194652	0.000784703	0.10025	1.00906	0.00103706	0.0214439	0.00087264	0.0983833	0.99027	0.000929883	0.0208556	0.000862568	0.0998333	1.00486	0.00100292	0.0213369	0.000777138	0.101317
4914	YNL103W	0.04858	0.00784226	0.000310864	0.044	0.000731113	0.00790179	0.000301147	0.0455167	1.03447	0.000867516	0.00745536	0.000316368	0.0425	0.965909	0.000786576	0.00834821	0.000298283	0.0437333	0.993939	0.000775917	0.00727679	0.00032856	0.0428667	0.974243	0.000802831	0.00782738	0.000303334	0.04475	1.01705	0.000746221	0.00736607	0.00033837	0.0439167	0.998107	0.000855237	0.00813988	0.000343065	0.0416667	0.94697	0.000734593	0.00875	0.000340305	0.0443333	1.00758	0.000933699	0.00715774	0.000321469	0.0443833
2211	YGL239C	0.28505	0.0633654	0.00184842	0.196617	0.000913896	0.0627885	0.00196881	0.1945	0.989233	0.00104472	0.0582692	0.00148458	0.185983	0.945915	0.00101181	0.0458654	0.0014132	0.165683	0.842669	0.000932209	0.0592308	0.00191176	0.19485	0.991013	0.000900034	0.0610577	0.0020064	0.19635	0.998642	0.00104721	0.0634615	0.00172653	0.19575	0.99559	0.00104713	0.0575962	0.00169619	0.186283	0.947441	0.00104753	0.0645192	0.00183921	0.19345	0.983893	0.000929212	0.0575962	0.00198333	0.191983
2916	YIL076W	0.09572	0.0154054	0.00061296	0.0825667	0.00105952	0.0156081	0.000643472	0.0824333	0.998384	0.00101665	0.0145946	0.000580888	0.0808333	0.979006	0.00106247	0.015	0.000644448	0.0837833	1.01473	0.00100387	0.0139527	0.000615491	0.0833	1.00888	0.00115267	0.0143243	0.000625746	0.0827	1.00161	0.000975786	0.0141892	0.000600833	0.0835667	1.01211	0.00102293	0.0155405	0.000501534	0.07975	0.965886	0.000881671	0.0154392	0.000612837	0.08245	0.998587	0.00104634	0.0141892	0.000596944	0.0824167
6034	YPL232W	0.08814	0.0136897	0.000566912	0.0771167	0.000974064	0.0145862	0.000614953	0.0756667	0.981197	0.000998815	0.0150345	0.000592169	0.07575	0.982278	0.000978859	0.0165172	0.000657736	0.0764333	0.991138	0.00107376	0.0141724	0.000597015	0.0766	0.9933	0.00083835	0.015069	0.000676575	0.0765667	0.992868	0.000862643	0.0134138	0.000622873	0.0762	0.988113	0.000982242	0.0143103	0.000526802	0.0722	0.936243	0.000915268	0.0146207	0.000705482	0.07585	0.983574	0.00107678	0.0136552	0.000638312	0.0766667
4163	YLR309C	0.10565	0.0148847	0.00035144	0.0887	0.000951612	0.016674	0.000378839	0.0885667	0.998497	0.00102155	0.0158836	0.000375501	0.0904167	1.01935	0.00117565	0.0168057	0.000365628	0.0892333	1.00601	0.00109451	0.0150384	0.000324591	0.0883833	0.99643	0.000924687	0.0153568	0.000375187	0.0898	1.0124	0.00099719	0.0155982	0.000363807	0.0889667	1.00301	0.00100385	0.0171021	0.000389869	0.0877333	0.989101	0.00107994	0.0165093	0.000361647	0.0899833	1.01447	0.00102583	0.0151811	0.000370425	0.08885
5316	YOL081W	0.00978	0.00195518	7.80455e-05	0.0106167	0.000429643	0.00191945	8.15673e-05	0.0102333	0.963887	0.000421225	0.0017798	7.05873e-05	0.00943333	0.888537	0.000371303	0.00211108	8.38324e-05	0.0104833	0.987435	0.000416676	0.0019227	8.1248e-05	0.0102	0.960751	0.000422743	0.00194544	8.10909e-05	0.0106833	1.00627	0.000435175	0.00187399	7.53621e-05	0.00995	0.937203	0.000394425	0.00185125	7.45934e-05	0.00955	0.899526	0.000403236	0.00176356	7.52763e-05	0.00926667	0.872839	0.000407755	0.00191945	7.92925e-05	0.0102
4150	YLR296W	0.21053	0.0316667	0.00129717	0.165	0.00142273	0.0338889	0.0013632	0.161183	0.976867	0.00121079	0.0367593	0.00142122	0.160983	0.975655	0.00120205	0.0388889	0.00182799	0.165017	1.0001	0.00106487	0.0306481	0.00118079	0.14855	0.900303	0.0011189	0.0332407	0.00141283	0.16605	1.00636	0.00124503	0.0321296	0.00126491	0.164883	0.999291	0.00124812	0.037037	0.00139353	0.164383	0.996261	0.00120665	0.0321296	0.00143957	0.163733	0.992321	0.0011978	0.0355556	0.00133401	0.16245
3929	YLR081W	0.26608	0.0278223	0.000504197	0.178633	0.00125585	0.0291986	0.000519126	0.179117	1.00271	0.0010707	0.0271254	0.000499756	0.17	0.951672	0.00104105	0.0280662	0.000477991	0.178167	0.997391	0.0010883	0.0282753	0.000451991	0.179167	1.00299	0.00105256	0.0281185	0.000422357	0.179867	1.00691	0.00116385	0.0268118	0.000460166	0.176883	0.990203	0.00111051	0.0259233	0.000462438	0.164167	0.919018	0.00091391	0.0282927	0.000581583	0.17785	0.995617	0.00124404	0.0332404	0.000542211	0.1783
3448	YKL003C	0.62622	0.0419847	0.000909077	0.20515	0.000760412	0.0410687	0.000980078	0.202917	0.989115	0.000803288	0.0438168	0.000791014	0.20285	0.988789	0.000843532	0.0518321	0.000590208	0.14425	0.703144	0.000748496	0.0415267	0.000874544	0.195933	0.955072	0.000784346	0.0426718	0.000963652	0.203967	0.994233	0.000911513	0.0426718	0.00089321	0.204517	0.996914	0.000926475	0.0428244	0.000962417	0.201133	0.980419	0.000799931	0.0418321	0.00103151	0.2039	0.993907	0.000765288	0.0412214	0.000837596	0.203467
1906	YFL065C	0.1673	0.0272549	0.00114275	0.1334	0.00115732	0.0288235	0.00115334	0.1312	0.983508	0.00105245	0.0306863	0.00134808	0.128033	0.959768	0.00105522	0.0292157	0.000999953	0.106617	0.799228	0.000704845	0.0261765	0.00120519	0.128133	0.960517	0.00116934	0.0279412	0.00100382	0.129883	0.973636	0.00109214	0.030098	0.00138822	0.131017	0.982136	0.00113805	0.0282353	0.00115725	0.13165	0.986882	0.00108596	0.027549	0.00131895	0.13065	0.979385	0.00113905	0.0305882	0.00131586	0.131683
4663	YMR186W	0.19729	0.0177872	0.000386805	0.165417	0.00133292	0.0182979	0.000398351	0.160517	0.970378	0.00128712	0.016695	0.000422049	0.162267	0.980957	0.00148731	0.0169645	0.000398052	0.163283	0.987099	0.00125992	0.0182837	0.000445724	0.164167	0.992443	0.00147102	0.0187234	0.000447611	0.16665	1.00745	0.0014894	0.0179716	0.000423118	0.165667	1.00151	0.00139335	0.0191348	0.000456914	0.165417	1	0.00131148	0.0192766	0.000466077	0.164217	0.992746	0.00136259	0.0172766	0.000452346	0.164033
5615	YOR212W	0.06292	0.010331	0.000364746	0.05515	0.000811614	0.00995272	0.000422194	0.0551667	1.0003	0.000868432	0.0106619	0.000408743	0.0527667	0.956785	0.000759339	0.0109456	0.00042268	0.0549	0.995467	0.00080591	0.0101182	0.000421903	0.0554667	1.00574	0.000780274	0.00917258	0.00037799	0.0521333	0.9453	0.000823396	0.0101182	0.000395391	0.0531	0.962829	0.000778797	0.0104492	0.000412472	0.0548167	0.993956	0.000859706	0.0101891	0.000413184	0.0555667	1.00756	0.000943728	0.0105437	0.000438264	0.0547333
4449	#N/A	0.06671	0.0175	0.000896376	0.0609333	0.000944959	0.0163	0.000876579	0.0595833	0.977845	0.000861181	0.0157	0.000871911	0.05825	0.955963	0.000809264	0.0156	0.000799449	0.0575833	0.945022	0.000941068	0.0168	0.000890724	0.05965	0.978939	0.000966305	0.016	0.000782421	0.0596167	0.978393	0.000895539	0.0184	0.000997088	0.06025	0.988786	0.000986358	0.0171	0.000929018	0.05835	0.957604	0.000784409	0.0173	0.000924173	0.0579833	0.951586	0.000871623	0.0179	0.000982398	0.0602833
5352	YOL116W	0.08916	0.0149215	0.000513419	0.0771167	0.000890461	0.0143455	0.000534739	0.0752	0.975145	0.00106455	0.0148168	0.000499223	0.0734333	0.952236	0.000910281	0.0152356	0.000563888	0.07355	0.953749	0.00107919	0.0164921	0.000590679	0.0761833	0.987896	0.000984034	0.0156545	0.000532774	0.0756667	0.981197	0.000979908	0.0152618	0.000504566	0.0737333	0.956126	0.000921206	0.0170157	0.000607025	0.0749	0.971255	0.00102785	0.0160209	0.000607923	0.0748333	0.97039	0.000993551	0.0147644	0.00054515	0.07635
873	YDL155W	0.08902	0.0136768	0.00048216	0.0766333	0.000976135	0.0157611	0.000491511	0.0772167	1.00761	0.000913772	0.0148712	0.000479431	0.0765333	0.998695	0.000982704	0.0159251	0.000440023	0.0748	0.976077	0.000812725	0.0149649	0.000554671	0.0768333	1.00261	0.00102112	0.0135831	0.000482485	0.07815	1.01979	0.00105428	0.0137939	0.000520314	0.07685	1.00283	0.000926659	0.0138642	0.00054632	0.0745667	0.973033	0.00102835	0.0147073	0.000503017	0.0771167	1.00631	0.000963826	0.013911	0.000498256	0.07695
4829	YNL018C	0.10276	0.0171078	0.000476335	0.0855	0.000984956	0.0187745	0.000500344	0.0896	1.04795	0.000981099	0.0175817	0.000499049	0.0876	1.02456	0.000981157	0.0200163	0.00056377	0.0857333	1.00273	0.00112312	0.0180065	0.000431647	0.0880333	1.02963	0.000958674	0.0166993	0.000403328	0.0865167	1.01189	0.00100844	0.0179739	0.000516158	0.08665	1.01345	0.00105686	0.0182353	0.000449419	0.0870333	1.01793	0.00108572	0.0176961	0.000528186	0.0886833	1.03723	0.00111399	0.018317	0.000493105	0.0863
3473	YKL026C	0.42412	0.0632335	0.00165274	0.270267	0.000966723	0.0681437	0.00172309	0.2693	0.996422	0.00109626	0.0642515	0.00162941	0.265917	0.983905	0.00120729	0.0977246	0.000497892	0.1538	0.569067	0.000811958	0.0716766	0.00155966	0.267	0.987912	0.000827146	0.0647904	0.00168791	0.2689	0.994942	0.00116057	0.0663473	0.0018459	0.270767	1.00185	0.00112415	0.0634731	0.00147663	0.257733	0.953624	0.000960192	0.0667066	0.00166091	0.2672	0.988652	0.00106577	0.0902994	0.000974092	0.225133
2874	YIL038C	0.04965	0.00788278	0.000297484	0.0450667	0.00082883	0.00876794	0.000271282	0.0438833	0.973741	0.000740379	0.00880383	0.000280002	0.0452	1.00296	0.000767898	0.00978469	0.000273066	0.0437	0.969674	0.000681176	0.00830144	0.000312198	0.0450167	0.998891	0.000689001	0.00785885	0.000262085	0.0431833	0.958209	0.000778825	0.00778708	0.000301093	0.04495	0.997411	0.000721928	0.00883971	0.000292934	0.0447167	0.992234	0.000705488	0.00893541	0.000318051	0.0455333	1.01035	0.000798512	0.0082177	0.000256113	0.0448
5431	YOR027W	0.13844	0.0180136	0.000509828	0.120617	0.00146332	0.0186418	0.000502908	0.1139	0.944311	0.00103127	0.0187267	0.00045532	0.11695	0.969598	0.0011356	0.0211715	0.000509575	0.1197	0.992397	0.00111681	0.0175552	0.000499528	0.118983	0.986453	0.00114772	0.0173175	0.000546634	0.1197	0.992397	0.00128947	0.0182343	0.000503282	0.11985	0.993641	0.0012533	0.0195925	0.000527701	0.11905	0.987008	0.00111474	0.0184041	0.000483675	0.116267	0.963935	0.00129249	0.0181494	0.00056395	0.11965
1909	YFL068W	0.06154	0.0145625	0.000674383	0.0533667	0.000855106	0.013875	0.000659594	0.0529333	0.991879	0.000740021	0.0135	0.000812017	0.0529	0.991255	0.000834181	0.0129375	0.000632921	0.0511833	0.959087	0.000785781	0.014375	0.000694444	0.0522	0.978138	0.000909053	0.01375	0.000691569	0.0531667	0.996252	0.000748543	0.0139375	0.000636688	0.0524	0.981886	0.000812041	0.0144375	0.000766441	0.0526833	0.987194	0.000727185	0.0135	0.000654377	0.0518333	0.971267	0.000750056	0.014375	0.000765426	0.0533667
6123	YPR037C	0.104	0.0171939	0.00079724	0.087	0.000910648	0.0173469	0.000771317	0.08775	1.00862	0.000979438	0.0173469	0.000781579	0.0869	0.998851	0.000946667	0.0184694	0.000814135	0.0862667	0.991571	0.00119472	0.0180102	0.000832442	0.0889833	1.0228	0.00109877	0.0166837	0.000694701	0.0867333	0.996934	0.00092911	0.0185204	0.000810456	0.08645	0.993678	0.000981542	0.0172959	0.000807962	0.0894	1.02759	0.0010049	0.0171939	0.000763199	0.0878	1.0092	0.00104537	0.0188776	0.000873071	0.0855667
6035	YPL233W	0.07506	0.0125926	0.000644868	0.0647667	0.000872184	0.0140741	0.000779486	0.0657167	1.01467	0.000848877	0.0136111	0.000680315	0.0657333	1.01492	0.000980868	0.015	0.000703389	0.0663833	1.02496	0.000827165	0.0133333	0.000624889	0.0642	0.99125	0.000847616	0.0128704	0.00064317	0.065	1.0036	0.000948754	0.0118056	0.000614639	0.0655833	1.01261	0.00082556	0.0139352	0.00063947	0.06655	1.02753	0.000910105	0.0127778	0.000627822	0.0652833	1.00798	0.000886378	0.0135185	0.000679865	0.0668
373	YBR138C	0.07839	0.0118511	0.000421711	0.06715	0.000899467	0.0110496	0.000379017	0.0651167	0.96972	0.000852874	0.0116412	0.000386978	0.0647	0.963515	0.000878452	0.0123664	0.000376247	0.0588	0.875652	0.000739623	0.0117557	0.000406844	0.0634667	0.945148	0.000775025	0.0112023	0.00040587	0.06335	0.94341	0.000775689	0.0119466	0.000404003	0.0667	0.993299	0.00100023	0.0140649	0.000466366	0.0656833	0.978158	0.000846148	0.0113359	0.000355257	0.0646667	0.963019	0.000979619	0.0111832	0.00032716	0.06505
4917	YNL106C	0.02433	0.00445478	0.000168125	0.0241167	0.000509217	0.00431107	0.000154874	0.0226833	0.940564	0.00058604	0.00414201	0.000167537	0.0217167	0.900484	0.000564641	0.00477599	0.000202912	0.0223167	0.925363	0.00057923	0.00433643	0.000179777	0.0229	0.949549	0.0004795	0.00421809	0.00017394	0.0223667	0.927436	0.000527116	0.00431953	0.000174526	0.0224333	0.930198	0.000567627	0.00448859	0.000176106	0.0234833	0.973736	0.000557387	0.0045224	0.00019145	0.0229167	0.950242	0.00059491	0.00405748	0.000174569	0.0224
6239	YPR152C	0.07433	0.0110323	0.000419707	0.0664	0.00081462	0.0130968	0.000520523	0.0662167	0.997239	0.00099194	0.0127527	0.00044439	0.06505	0.979669	0.000979461	0.013828	0.0004811	0.0666667	1.00402	0.0010853	0.0123011	0.000464965	0.064	0.963855	0.00095797	0.0115914	0.000446129	0.0652833	0.983182	0.0010304	0.0143441	0.000467975	0.0659167	0.992721	0.000966622	0.0131398	0.000499993	0.0667	1.00452	0.00101346	0.0136129	0.000486756	0.0671833	1.0118	0.00091304	0.0124086	0.000446086	0.0658167
4852	YNL041C	0.05923	0.00946365	0.000318449	0.0556833	0.000947587	0.00977354	0.000306472	0.05335	0.958097	0.000883316	0.00984505	0.000301522	0.05245	0.941934	0.000898572	0.0106794	0.000341765	0.05385	0.967076	0.000897701	0.00970203	0.000289455	0.0539333	0.968572	0.00087332	0.00976162	0.000311489	0.0539833	0.96947	0.000852755	0.00983313	0.00034407	0.0534667	0.960193	0.000822569	0.0113707	0.000360546	0.0542167	0.973662	0.000929883	0.0100596	0.000310382	0.0529	0.950016	0.00070852	0.00940405	0.000311582	0.0532
2754	YHR147C	0.08441	0.0147664	0.000618027	0.0696667	0.000753261	0.0146262	0.000606877	0.0686833	0.985884	0.000858518	0.014486	0.000675815	0.0688	0.987559	0.000851153	0.0123832	0.000478456	0.0530667	0.761723	0.000698489	0.0144393	0.00062653	0.0663667	0.952632	0.000907649	0.0149533	0.000674165	0.06915	0.992583	0.000846282	0.0146729	0.000574302	0.0682	0.978947	0.00101281	0.0146262	0.000639064	0.0686667	0.985646	0.000860399	0.0139252	0.000550372	0.0676667	0.971292	0.000835668	0.0143458	0.000691313	0.0690667
636	YCR026C	0.10325	0.0147439	0.000324338	0.0791833	0.000868757	0.0142318	0.000303376	0.0765833	0.967165	0.000721504	0.0148248	0.000345465	0.078	0.985056	0.000796067	0.0160377	0.000337597	0.0784167	0.990319	0.000794418	0.014717	0.000301759	0.0780667	0.985899	0.000759526	0.0137601	0.000354621	0.0772167	0.975164	0.000818554	0.0149865	0.000368453	0.0779	0.983793	0.000806543	0.0154852	0.000378974	0.0764	0.96485	0.000875006	0.0156739	0.00036358	0.0775167	0.978953	0.000921629	0.0144609	0.000323786	0.0777167
5504	YOR101W	0.10853	0.0158252	0.000538918	0.08935	0.000971745	0.0148867	0.000525069	0.08885	0.994404	0.000994747	0.0148867	0.000548948	0.0902667	1.01026	0.000944479	0.0154693	0.000589461	0.0884667	0.990114	0.000797731	0.0155663	0.000609277	0.0896167	1.00298	0.00103473	0.0156958	0.00071226	0.08805	0.98545	0.000962708	0.0148867	0.000640578	0.0884667	0.990114	0.000942965	0.017055	0.000658437	0.0878333	0.983025	0.000915769	0.0155016	0.00061382	0.0890667	0.996829	0.000961608	0.0160841	0.000515736	0.0892167
1912	YFR003C	0.17002	0.0270323	0.001025	0.132233	0.00119664	0.0292258	0.000977322	0.1306	0.987651	0.00105122	0.0287742	0.00106053	0.13245	1.00164	0.00104877	0.0435484	0.00164185	0.13085	0.989541	0.000978604	0.0307742	0.000974711	0.129567	0.979839	0.00117257	0.0283871	0.000962191	0.132733	1.00378	0.00100716	0.0283226	0.00109395	0.13245	1.00164	0.00116112	0.0298065	0.00100019	0.129583	0.97996	0.0010667	0.0287742	0.0010843	0.1308	0.989163	0.00100404	0.0280645	0.00101115	0.1313
1139	YDR167W	0.10614	0.0197087	0.000736556	0.0942167	0.00105658	0.0201456	0.000894451	0.09405	0.998231	0.00107672	0.0193204	0.000882558	0.09035	0.95896	0.000929834	0.0233981	0.00111681	0.0927833	0.984786	0.00105781	0.0202913	0.000981612	0.0949833	1.00814	0.0010997	0.0208252	0.000964102	0.09265	0.983371	0.00107694	0.0195146	0.000814555	0.09275	0.984433	0.0011936	0.0196117	0.000781228	0.0934333	0.991685	0.00108028	0.0193689	0.000861926	0.0888667	0.943216	0.000913098	0.0202913	0.000907805	0.0939
1848	YFL012W	0.25465	0.0306452	0.000781335	0.124767	0.000711076	0.0321774	0.000850426	0.126333	1.01255	0.000796423	0.0321774	0.000888584	0.124933	1.00133	0.000728363	0.0366129	0.00112532	0.12625	1.01189	0.00083918	0.0327419	0.000934624	0.12625	1.01189	0.000712412	0.0334677	0.000895131	0.1259	1.00908	0.000682356	0.0332258	0.000901815	0.126117	1.01082	0.000750644	0.0331452	0.000942226	0.125067	1.0024	0.000718569	0.0335484	0.000905047	0.12585	1.00868	0.00070927	0.0339516	0.000856645	0.123867
3471	YKL024C	0.06968	0.0104412	0.000659328	0.0627833	0.000849812	0.010049	0.000535011	0.0607167	0.967084	0.000843182	0.0102941	0.000512185	0.0624167	0.994161	0.000840529	0.0103431	0.000610037	0.0621667	0.990179	0.000975124	0.0119608	0.000619706	0.0611667	0.974251	0.000968416	0.01	0.00052364	0.0615	0.97956	0.000818708	0.0109314	0.000589434	0.0619333	0.986461	0.00089169	0.0106373	0.000560436	0.0625167	0.995754	0.00089669	0.0102941	0.000587955	0.06095	0.9708	0.000975343	0.0111275	0.000648832	0.0630667
3292	YJR007W	0.17528	0.0175658	0.00070676	0.146567	0.0011192	0.019375	0.000654319	0.144667	0.987037	0.00131464	0.0176316	0.000591627	0.14575	0.994426	0.00139484	0.0200329	0.000706564	0.144933	0.988852	0.00128144	0.0197697	0.000667019	0.146817	1.00171	0.00121681	0.0173355	0.000612414	0.142433	0.971794	0.00133929	0.018125	0.000683371	0.1456	0.993402	0.00112644	0.0194737	0.000591926	0.147683	1.00761	0.00125506	0.0192105	0.000696532	0.1447	0.987262	0.00111325	0.0189145	0.000581947	0.137867
1401	YDR423C	0.08107	0.0133252	0.00046647	0.0658667	0.000803325	0.0144499	0.000455515	0.0661833	1.00481	0.000863456	0.0132029	0.000504928	0.0649333	0.985829	0.000845755	0.0161614	0.000492571	0.0654833	0.994179	0.000722258	0.0138875	0.000508395	0.06575	0.998228	0.000844566	0.0133007	0.00050168	0.0666833	1.0124	0.000863521	0.0119071	0.000397696	0.0582	0.883603	0.000747095	0.0129584	0.000454717	0.06305	0.957236	0.000774431	0.0137897	0.000558302	0.0653167	0.99165	0.000781585	0.0143032	0.000455889	0.0657333
778	YDL064W	0.09274	0.0130573	0.000652163	0.0717	0.000907212	0.0138854	0.000724363	0.0712833	0.994188	0.000816752	0.014586	0.000712349	0.0707833	0.987215	0.000836162	0.0133758	0.000741978	0.0715333	0.997675	0.000802336	0.0125478	0.000665234	0.0697667	0.973036	0.000733443	0.0134395	0.0006164	0.0719833	1.00395	0.000842994	0.0132484	0.000702902	0.0729	1.01674	0.000863891	0.0138854	0.000619649	0.071	0.990237	0.000774777	0.0149045	0.000729147	0.0704	0.981869	0.000856808	0.0125478	0.000633358	0.0677
2086	YGL115W	0.07767	0.0124845	0.000467354	0.0670333	0.00103548	0.0131366	0.0005933	0.0692333	1.03282	0.000878143	0.0131988	0.000545822	0.0681333	1.01641	0.00100003	0.0144099	0.000628207	0.0665333	0.992541	0.000954021	0.0135093	0.000573944	0.0683667	1.01989	0.000878323	0.0131677	0.000538096	0.0686833	1.02461	0.00078542	0.0135093	0.00060075	0.0683	1.0189	0.000927907	0.0136957	0.00066411	0.0695833	1.03804	0.00107728	0.012795	0.000590682	0.0677833	1.01119	0.00099371	0.0132919	0.000534352	0.0675
6169	YPR082C	0.22354	0.0308392	0.00106234	0.165583	0.0011084	0.0267832	0.00109909	0.161483	0.975239	0.00105696	0.0304895	0.00105018	0.163567	0.987825	0.00127213	0.0391608	0.00132902	0.16465	0.994365	0.000962485	0.0305594	0.00111978	0.161083	0.972823	0.00112791	0.0297203	0.00106834	0.1663	1.00433	0.00111508	0.029021	0.000970448	0.1649	0.995875	0.000991358	0.032028	0.00109055	0.1653	0.998291	0.00106962	0.0328671	0.00106892	0.164133	0.991243	0.00112643	0.0337063	0.00123717	0.164567
5600	YOR197W	0.07688	0.0135185	0.000511974	0.0711667	0.000980342	0.0134028	0.000472634	0.06925	0.973067	0.00097654	0.0133333	0.000479325	0.0683333	0.960186	0.000974106	0.0154167	0.000606328	0.07055	0.991334	0.0010104	0.0128704	0.000520027	0.0687667	0.966276	0.000924431	0.0131019	0.000473703	0.0697833	0.980561	0.0010055	0.0131481	0.000558119	0.0694833	0.976346	0.000885943	0.0142593	0.00056284	0.0699833	0.983371	0.00101444	0.0134491	0.000554991	0.0702167	0.986651	0.00106278	0.0131713	0.000490124	0.0691
3616	#N/A	0.06987	0.0187013	0.00095177	0.0628167	0.000815307	0.0179221	0.000865801	0.0631	1.00451	0.000939153	0.017013	0.00084396	0.0606	0.964712	0.000840915	0.0179221	0.00090468	0.0631833	1.00584	0.000894982	0.0177922	0.000883021	0.0603167	0.960202	0.000928126	0.0180519	0.000827487	0.0614667	0.978509	0.000847215	0.0194805	0.000936826	0.0611	0.972671	0.000957739	0.0174026	0.000747162	0.0610167	0.971345	0.00107055	0.0187013	0.00102154	0.0621667	0.989652	0.00088556	0.017013	0.000780395	0.0609
4136	YLR283W	0.27053	0.0349045	0.000648056	0.16765	0.000945191	0.0343312	0.000637852	0.1667	0.994333	0.00101346	0.0360191	0.000639658	0.169333	1.01004	0.000951737	0.0398089	0.000805506	0.166883	0.995425	0.000884649	0.0325478	0.000614719	0.1567	0.934685	0.00110111	0.0357962	0.000628931	0.166367	0.992347	0.000997219	0.0244586	0.000372047	0.108783	0.64887	0.000590357	0.0373567	0.000734767	0.167267	0.997715	0.00111481	0.0365287	0.000554303	0.168533	1.00527	0.000881641	0.0355732	0.000622207	0.157933
1786	YER146W	0.14176	0.0260215	0.00124009	0.114317	0.00112104	0.028172	0.00138054	0.1133	0.991104	0.00109569	0.0263441	0.00131574	0.114383	1.00058	0.00102973	0.0278495	0.00116064	0.114617	1.00262	0.00116851	0.0292473	0.00140846	0.114833	1.00451	0.00100037	0.0254839	0.00113556	0.11355	0.993291	0.00125929	0.0278495	0.00129514	0.1131	0.989354	0.00114131	0.0265591	0.00133426	0.114767	1.00394	0.00111595	0.0269892	0.00125254	0.11175	0.977545	0.00102303	0.0258065	0.00125729	0.11685
966	YDL245C	0.05947	0.0102116	0.00036186	0.0548833	0.000925545	0.0100353	0.000410666	0.0538167	0.980566	0.000837462	0.0102469	0.000383491	0.05415	0.986639	0.000858914	0.0108466	0.000406534	0.05315	0.968418	0.000875063	0.0106702	0.000415796	0.0551	1.00395	0.000821583	0.0100529	0.000370703	0.0552833	1.00729	0.000822699	0.01	0.000360771	0.0531833	0.969025	0.000813706	0.010388	0.000386951	0.0536	0.976618	0.000889463	0.00985891	0.000377149	0.0532167	0.969634	0.00079758	0.0111993	0.000454453	0.0543833
450	YBR213W	0.07834	0.0128467	0.000550462	0.06695	0.000918104	0.0127737	0.00062887	0.06505	0.971621	0.00088234	0.0131022	0.000513721	0.06695	1	0.000823387	0.0138321	0.000651781	0.0658	0.982823	0.000815927	0.0135766	0.000675907	0.0682	1.01867	0.000855669	0.0128832	0.000532836	0.0658333	0.98332	0.000824228	0.0126642	0.000569812	0.0644833	0.963156	0.000936334	0.0123723	0.000598747	0.0663	0.990291	0.000926868	0.0139051	0.000618399	0.06575	0.982076	0.000795132	0.0147445	0.00064681	0.06545
3939	YLR091W	0.08851	0.0173379	0.000699211	0.0769833	0.000980687	0.0161092	0.000626411	0.0762333	0.990258	0.00093419	0.0161775	0.000660651	0.0746	0.969041	0.00103234	0.0199317	0.000667986	0.0766	0.995021	0.000876366	0.0169625	0.00071397	0.0782333	1.01624	0.00106788	0.0166894	0.000598894	0.0761	0.988526	0.000968334	0.0171672	0.000685088	0.0755667	0.981599	0.000913824	0.0179863	0.000767558	0.0780333	1.01364	0.00108749	0.016041	0.000651375	0.0739	0.959948	0.00104166	0.0167918	0.000576208	0.07705
5877	YPL077C	0.08788	0.0140833	0.000645958	0.0732667	0.000885375	0.0149583	0.000663049	0.0711333	0.970882	0.000967063	0.0145	0.000687665	0.0731333	0.998179	0.000822087	0.0180417	0.000776181	0.0697333	0.951773	0.000826021	0.016	0.000718502	0.07255	0.990218	0.000946498	0.0145	0.000578547	0.0737167	1.00614	0.00085639	0.016375	0.000692222	0.0714167	0.97475	0.000924662	0.0156667	0.000691876	0.07315	0.998407	0.00106071	0.015625	0.000613887	0.0729667	0.995905	0.000954882	0.0144583	0.000639551	0.0725
4538	YMR071C	0.1084	0.0164671	0.00080867	0.0891	0.000968978	0.0176647	0.000882233	0.0864167	0.969884	0.00100289	0.0191018	0.000871048	0.0905167	1.0159	0.000943571	0.017006	0.000828094	0.0900333	1.01047	0.00101876	0.0179042	0.000927199	0.08995	1.00954	0.00116087	0.0192814	0.000874757	0.0901667	1.01197	0.00105364	0.0171257	0.000884903	0.0879	0.986532	0.00112041	0.0195808	0.000824263	0.0912	1.02357	0.0010337	0.0190419	0.000869724	0.09055	1.01627	0.00105754	0.0192216	0.000856649	0.0884833
4969	YNL158W	0.09546	0.0164646	0.000748447	0.0786	0.00094057	0.0161616	0.000732206	0.08	1.01781	0.000993123	0.0162626	0.00075867	0.07755	0.986641	0.000921924	0.0158081	0.000720218	0.0778	0.989822	0.000921748	0.0158586	0.000739351	0.0771167	0.981128	0.000899014	0.0150505	0.000680551	0.0778667	0.99067	0.00090818	0.0159596	0.000716832	0.0705167	0.897159	0.000779043	0.0156566	0.000733981	0.0746333	0.949533	0.000857291	0.0157071	0.00075975	0.0771667	0.981765	0.000941708	0.0156061	0.000739615	0.0780333
2565	YHL028W	0.10067	0.0176364	0.000474619	0.0784667	0.000961419	0.0187273	0.000398647	0.0816833	1.04099	0.000902676	0.0184628	0.000437327	0.0785667	1.00127	0.000820617	0.0188926	0.000488625	0.0786833	1.00276	0.000828958	0.0182975	0.000452489	0.07925	1.00998	0.000821775	0.0178017	0.00042948	0.0790333	1.00722	0.000875479	0.0187603	0.00049097	0.0804833	1.0257	0.000913847	0.018281	0.000451604	0.0789833	1.00658	0.000941827	0.0187438	0.000424496	0.0807	1.02846	0.000862433	0.0192727	0.000419874	0.0792333
3781	YKR105C	0.08031	0.0132131	0.000393247	0.0667	0.000906587	0.0150515	0.000424502	0.0675	1.01199	0.000972796	0.0142784	0.000408279	0.0666	0.998501	0.000857403	0.0149485	0.000453578	0.0688167	1.03173	0.000843196	0.0140722	0.000403082	0.0690833	1.03573	0.000911076	0.0140206	0.000465521	0.0673	1.009	0.000912445	0.0146564	0.000434555	0.06855	1.02774	0.000772452	0.0148282	0.000426297	0.0678667	1.01749	0.000891805	0.0144674	0.000430883	0.0677333	1.01549	0.000977162	0.0146048	0.000431804	0.0680667
6013	YPL211W	0.11866	0.0149171	0.00078725	0.0949333	0.00101985	0.0171271	0.000783284	0.0969667	1.02142	0.0011043	0.0160221	0.000672001	0.0954667	1.00562	0.00100928	0.0174033	0.00085868	0.0980167	1.03248	0.00106891	0.0155801	0.000774809	0.0971667	1.02353	0.00101667	0.0166851	0.000765101	0.0975833	1.02791	0.000957785	0.0160221	0.0008371	0.09785	1.03072	0.00103759	0.0174033	0.000750283	0.0979167	1.03143	0.00107596	0.0173481	0.000816458	0.0971167	1.023	0.00106736	0.0158564	0.000672719	0.0964
4366	YML037C	0.08119	0.0130882	0.000600641	0.0720167	0.000959535	0.0120882	0.00052121	0.0716167	0.994446	0.00107519	0.0131765	0.000553383	0.0723333	1.0044	0.000942159	0.0129118	0.00056038	0.0712	0.98866	0.00102516	0.0120588	0.000530617	0.0730667	1.01458	0.000987893	0.0123235	0.000496582	0.07025	0.975468	0.000943174	0.0131176	0.000561206	0.0699333	0.971071	0.00105911	0.0137647	0.00054922	0.07105	0.986577	0.00102061	0.0133235	0.000590385	0.0687333	0.954408	0.000997713	0.0142647	0.000527071	0.0706667
4995	YNL183C	0.04679	0.00786076	0.000311254	0.0450167	0.000798376	0.008	0.0003309	0.0440833	0.979265	0.000860523	0.00762025	0.000294902	0.0427667	0.950019	0.000859483	0.00851899	0.000310497	0.0435	0.966308	0.000840234	0.00773418	0.000277134	0.0421667	0.93669	0.000664717	0.00782278	0.000319079	0.0430833	0.957051	0.000813455	0.00768354	0.000282022	0.0430167	0.955572	0.000756526	0.00820253	0.000317074	0.0422833	0.93928	0.000751247	0.00802532	0.000274362	0.0440833	0.979265	0.000787611	0.0078481	0.000317342	0.0406833
5922	YPL121C	0.09505	0.0162613	0.000692722	0.0802333	0.000914072	0.0160811	0.000687804	0.0814333	1.01496	0.0010416	0.0152252	0.000766186	0.07935	0.988991	0.00105696	0.0212162	0.000882971	0.0817167	1.01849	0.000903605	0.0147748	0.000696255	0.0807167	1.00602	0.00104194	0.0156306	0.000660785	0.08015	0.998962	0.000987426	0.017973	0.000754519	0.0811667	1.01163	0.000979474	0.0175225	0.000755616	0.0792333	0.987536	0.000992101	0.0145946	0.000669083	0.07875	0.981513	0.000927111	0.0167117	0.000708677	0.0831167
3348	YJR066W	0.00587	0.00108907	6.11223e-05	0.00591667	0.000344501	0.00107692	6.74999e-05	0.00548333	0.926759	0.000310692	0.00118219	6.81067e-05	0.00608333	1.02817	0.000339529	0.00119838	6.54112e-05	0.0058	0.980281	0.000319848	0.00112146	6.06168e-05	0.00606667	1.02535	0.000289171	0.00104049	6.34212e-05	0.00545	0.921126	0.000314824	0.00103644	5.70537e-05	0.00558333	0.943661	0.00029389	0.00110526	5.66227e-05	0.00578333	0.977464	0.000295889	0.00108097	5.36501e-05	0.0054	0.912676	0.000285819	0.00108502	6.03472e-05	0.00541667
518	YBR279W	0.09464	0.0129213	0.000498731	0.08185	0.0010067	0.0132584	0.000524045	0.0816167	0.99715	0.00115916	0.013236	0.000438853	0.08095	0.989004	0.0009194	0.016764	0.000530805	0.0823167	1.0057	0.000811893	0.014764	0.000459903	0.0840667	1.02708	0.00101579	0.0130112	0.000490312	0.08235	1.00611	0.00102848	0.0128989	0.000472464	0.0822	1.00428	0.00099537	0.0143146	0.000474678	0.0813	0.99328	0.000980654	0.0147865	0.000455315	0.08305	1.01466	0.00120298	0.0134382	0.000527455	0.0817333
2088	YGL117W	0.1013	0.0171698	0.00065662	0.08345	0.00111474	0.0157736	0.000723983	0.0827333	0.991412	0.00107098	0.0173962	0.000704691	0.0824667	0.988217	0.000923468	0.0181887	0.000640956	0.08385	1.00479	0.000833867	0.0164151	0.000636394	0.083	0.994608	0.00112253	0.0158868	0.00062002	0.0856167	1.02596	0.00114717	0.0190189	0.000731052	0.08315	0.996405	0.000974948	0.0178113	0.000727386	0.0848167	1.01638	0.00106151	0.017434	0.000589965	0.0819	0.981426	0.00091593	0.0191321	0.000686646	0.0842333
4176	YLR321C	0.10249	0.0141784	0.000454763	0.07945	0.000823043	0.0139437	0.000492625	0.0803333	1.01112	0.000896218	0.0148357	0.000462072	0.0778333	0.979651	0.000861881	0.0174413	0.000532586	0.0798833	1.00545	0.00105276	0.0140845	0.000495106	0.07895	0.993707	0.000836907	0.014108	0.000480696	0.0777	0.977974	0.000855371	0.0143897	0.000473817	0.0805667	1.01406	0.000900074	0.0152582	0.00046161	0.0776667	0.977554	0.000755515	0.0148122	0.000452003	0.08075	1.01636	0.000878773	0.0141784	0.000443496	0.0802333
2300	YGR064W	0.09249	0.0183607	0.000837173	0.0744833	0.000892	0.0161475	0.0007261	0.0723833	0.971806	0.000936504	0.0168852	0.000818123	0.0746833	1.00269	0.000866209	0.0205738	0.000947598	0.0711333	0.955023	0.000775829	0.0171311	0.000812026	0.0727	0.976058	0.000853713	0.0177049	0.000904857	0.0742333	0.996644	0.000820755	0.0172131	0.00085644	0.0739	0.992169	0.000872249	0.0198361	0.000829441	0.0757667	1.01723	0.000956614	0.0163115	0.000763289	0.0757167	1.01656	0.000890906	0.0183607	0.000853393	0.07185
4729	YMR251W	0.18295	0.0294536	0.000693351	0.146	0.00130295	0.0291803	0.000665665	0.141183	0.967007	0.00102743	0.0320765	0.000785095	0.14425	0.988014	0.001204	0.0329781	0.000715703	0.128333	0.878993	0.000961219	0.0306557	0.00075539	0.145517	0.996692	0.00124549	0.0298634	0.000684145	0.146583	1.00399	0.00115719	0.0344809	0.000934098	0.143383	0.982075	0.00119812	0.0279235	0.000704251	0.136233	0.933103	0.00106171	0.0319672	0.000812631	0.1434	0.982192	0.00132022	0.0313934	0.000770282	0.14595
461	YBR224W	0.20201	0.031345	0.000837548	0.140733	0.00107779	0.0330994	0.00105741	0.14205	1.00936	0.00110468	0.0307602	0.000979996	0.140083	0.995381	0.00102718	0.0326316	0.00100308	0.140367	0.997399	0.00104366	0.0323392	0.00096143	0.142333	1.01137	0.00103751	0.0304678	0.00096085	0.1401	0.995502	0.00102149	0.0366082	0.000965649	0.141183	1.0032	0.00098086	0.0316374	0.00117279	0.139617	0.99207	0.0011617	0.0290058	0.00104312	0.13645	0.969566	0.000976331	0.0367251	0.00112414	0.14115
132	YBL021C	0.15394	0.0294444	0.00108724	0.126817	0.00116978	0.03	0.00112619	0.126667	0.998817	0.00101374	0.02875	0.0012973	0.12595	0.993163	0.00116764	0.0316667	0.00121221	0.126583	0.998155	0.00137355	0.0284722	0.00117586	0.12645	0.997106	0.00115897	0.0289583	0.00111377	0.127583	1.00604	0.00128815	0.0290278	0.00133969	0.127533	1.00565	0.00122664	0.0263889	0.0011002	0.11945	0.941908	0.00110652	0.0281944	0.00113029	0.126667	0.998817	0.00122491	0.0301389	0.00111008	0.128567
478	YBR240C	0.03878	0.00755556	0.000378278	0.0351333	0.000672002	0.00755556	0.000366094	0.03575	1.01755	0.000657806	0.00775556	0.000330653	0.0355667	1.01234	0.000626398	0.00737778	0.000346116	0.0330833	0.941651	0.000610893	0.00777778	0.000412066	0.0347833	0.990038	0.000766559	0.00731111	0.000382642	0.0351333	1	0.000751257	0.00775556	0.000333686	0.0347833	0.990038	0.000684113	0.00828889	0.000378085	0.0361333	1.02846	0.000667431	0.00784444	0.000382853	0.03595	1.02325	0.000700731	0.00835556	0.000399173	0.0355
2620	YHR027C	0.08698	0.0117925	0.000365435	0.07825	0.00101887	0.0132628	0.00036987	0.0773833	0.988924	0.00108171	0.0134642	0.000347841	0.0767333	0.980617	0.00100304	0.0127492	0.00033	0.0777833	0.994036	0.00110601	0.012568	0.000307692	0.07605	0.971885	0.00100832	0.0121551	0.000356247	0.0767667	0.981044	0.00107106	0.0123061	0.000333233	0.0774333	0.989563	0.000954241	0.0131823	0.000365378	0.0769333	0.983173	0.000858658	0.0129809	0.000318407	0.0764167	0.976571	0.00084154	0.0125881	0.000368032	0.0769833
3122	YJL062W	0.09994	0.0161807	0.000364794	0.0808833	0.000914207	0.0165783	0.00042162	0.0818833	1.01236	0.00101839	0.0164337	0.000366522	0.082	1.01381	0.000875745	0.016241	0.000391893	0.0814333	1.0068	0.000953528	0.016012	0.000363998	0.0816667	1.00969	0.000965338	0.0161084	0.000356748	0.0815	1.00762	0.000958414	0.0157349	0.000330976	0.0819	1.01257	0.000806684	0.017	0.000411225	0.0806167	0.996704	0.000880475	0.0164819	0.00039543	0.0822667	1.0171	0.000961372	0.0151928	0.000322396	0.0770167
5927	YPL126W	0.08082	0.0111496	0.000298052	0.0695	0.000884279	0.0114397	0.000286698	0.0672167	0.967147	0.000976447	0.0113839	0.000271968	0.0696333	1.00192	0.000768378	0.0125	0.000318462	0.0691	0.994245	0.000873288	0.0112054	0.000297807	0.0678833	0.976738	0.000997354	0.0108817	0.000287583	0.0681667	0.980816	0.000903619	0.0113839	0.000321244	0.0692667	0.996643	0.000954211	0.0132143	0.0003697	0.0699167	1.006	0.000975088	0.0115848	0.000328976	0.0686667	0.98801	0.00107349	0.0113616	0.000351247	0.0694
3816	YLL035W	0.05295	0.00906646	0.00034786	0.04845	0.000860483	0.00911392	0.000326077	0.0479833	0.990367	0.000826904	0.00887658	0.000361571	0.0470833	0.971792	0.000789767	0.00938291	0.00037295	0.0458	0.945304	0.00072897	0.00928797	0.000379334	0.0473167	0.976609	0.000776565	0.00832278	0.000343251	0.0471333	0.972824	0.000824771	0.00889241	0.000344854	0.0472667	0.975577	0.000783695	0.00922468	0.000352383	0.0468	0.965944	0.000860623	0.00946203	0.000355217	0.0468	0.965944	0.000676206	0.00963608	0.000360297	0.04865
160	YBL048W	0.75806	0.0517476	0.00111862	0.25775	0.000882635	0.0556311	0.00110826	0.258083	1.00129	0.000898231	0.0526214	0.00101139	0.257217	0.997932	0.000891161	0.0769903	0.00163073	0.231617	0.898611	0.000888741	0.0542718	0.0013666	0.256767	0.996186	0.000899002	0.0516505	0.00120012	0.2577	0.999806	0.000901194	0.0512621	0.00123332	0.258083	1.00129	0.000949165	0.051165	0.00118378	0.240983	0.934949	0.000840435	0.0517476	0.00101967	0.257083	0.997412	0.000931077	0.0649515	0.0014982	0.255783
6131	YPR045C	0.07562	0.0122766	0.000425353	0.0669	0.00102873	0.0120851	0.000429701	0.0679	1.01495	0.000952517	0.0122553	0.000475851	0.0672333	1.00498	0.000888985	0.0132766	0.000446817	0.0635833	0.950423	0.000889671	0.0121064	0.000483148	0.0666667	0.996513	0.00088987	0.0125319	0.000496538	0.06475	0.967862	0.00091232	0.0114681	0.00044347	0.0651167	0.973344	0.000879379	0.0128511	0.000387944	0.0653	0.976084	0.000901697	0.0129787	0.000467409	0.0671833	1.00423	0.000897701	0.0124255	0.000499159	0.0673
4702	YMR223W	0.05516	0.00934183	0.000426768	0.0500667	0.000883773	0.00866242	0.000436022	0.0491833	0.982356	0.000780787	0.00917197	0.000378664	0.04905	0.979693	0.000877121	0.00929936	0.000415608	0.04935	0.985685	0.000845746	0.00898089	0.000406743	0.0482833	0.96438	0.00081418	0.00895966	0.000387904	0.0488	0.9747	0.00084043	0.00932059	0.000403382	0.0503667	1.00599	0.000759474	0.00970276	0.000450113	0.0498667	0.996005	0.000829773	0.00893843	0.000406109	0.04885	0.975698	0.000812172	0.0108917	0.000407647	0.0471167
2617	YHR024C	0.09683	0.0125726	0.000416839	0.07765	0.00101237	0.01361	0.000452698	0.07685	0.989697	0.000875711	0.0147303	0.000432028	0.0775333	0.998497	0.000920394	0.0121162	0.000328315	0.0600333	0.773127	0.00072331	0.0139004	0.000410126	0.0767	0.987766	0.00101709	0.0143568	0.000433226	0.0788333	1.01524	0.000888436	0.0140249	0.000493363	0.0788667	1.01567	0.000929098	0.014917	0.000453062	0.0772667	0.995064	0.000880753	0.01361	0.000377589	0.0760333	0.97918	0.0009312	0.0149793	0.000522299	0.079
3729	YKR053C	0.077	0.0126485	0.000517129	0.0658	0.000911109	0.0136881	0.000553968	0.0661167	1.00481	0.000860088	0.0144802	0.00048012	0.0681167	1.03521	0.000991311	0.0165842	0.000499425	0.0678667	1.03141	0.000872853	0.0141337	0.000468148	0.0670333	1.01874	0.000889099	0.0133911	0.000505143	0.0672333	1.02178	0.000863103	0.0140594	0.000482075	0.0690167	1.04889	0.000861747	0.0136634	0.000482853	0.0670833	1.0195	0.000821085	0.0135644	0.000572857	0.0658833	1.00127	0.000908921	0.015	0.000507274	0.0682
3210	YJL149W	0.07075	0.0117949	0.00042077	0.0644167	0.000968672	0.012368	0.000355998	0.0637667	0.989909	0.000879175	0.0120362	0.000460086	0.06285	0.975679	0.000904181	0.0137104	0.000400833	0.06345	0.984993	0.000897878	0.0121267	0.000426545	0.0638833	0.99172	0.00108087	0.0117044	0.000387301	0.0636667	0.988357	0.000980486	0.0124284	0.000361896	0.0640167	0.99379	0.000955629	0.0136199	0.000391079	0.0635833	0.987062	0.000984633	0.0123831	0.000403833	0.0629167	0.976714	0.000846242	0.0125339	0.000432369	0.0648
2006	YGL034C	0.22493	0.0382645	0.00142969	0.1628	0.00102234	0.036281	0.00133512	0.152717	0.938065	0.00102006	0.042314	0.00127852	0.163317	1.00318	0.00109583	0.043719	0.00135789	0.151967	0.933458	0.000954526	0.0378512	0.00128341	0.158083	0.971026	0.00103515	0.0394215	0.00141598	0.162567	0.998569	0.00106245	0.0384298	0.00116498	0.144767	0.889232	0.000980781	0.0385124	0.00145177	0.155733	0.956591	0.00111349	0.038595	0.00139715	0.161683	0.993139	0.00120025	0.0429752	0.00103595	0.153933
5444	YOR040W	0.10562	0.0158246	0.00070439	0.0866833	0.000987541	0.0174035	0.000703364	0.0886333	1.0225	0.000920979	0.0165614	0.000620146	0.0885833	1.02192	0.00103734	0.0199649	0.000724087	0.0893667	1.03096	0.00105398	0.0174737	0.000582331	0.08885	1.025	0.000993607	0.0164211	0.000603308	0.0874667	1.00904	0.000914524	0.0164912	0.00053399	0.0893167	1.03038	0.00109184	0.0177193	0.000742384	0.08895	1.02615	0.000964943	0.0167018	0.000628276	0.0883333	1.01903	0.00103203	0.0173333	0.000643487	0.0885
4473	YMR006C	0.11448	0.0138385	0.000364687	0.0862167	0.000893955	0.0148584	0.000338269	0.0861333	0.999033	0.000816413	0.0154108	0.000411834	0.08765	1.01662	0.00101572	0.0147167	0.000337906	0.0895833	1.03905	0.000834777	0.0149008	0.000368387	0.08855	1.02706	0.000982985	0.0144759	0.000347278	0.0881667	1.02262	0.0008772	0.0122521	0.000327745	0.0763667	0.885753	0.000809966	0.0158215	0.000360282	0.0896667	1.04002	0.000882193	0.0145609	0.00032943	0.08825	1.02358	0.000937145	0.0151416	0.000412537	0.0886167
569	YCL032W	0.08846	0.0156358	0.00059414	0.0777833	0.00108871	0.0152312	0.0005822	0.07695	0.989287	0.00088189	0.0150578	0.00056048	0.0784167	1.00814	0.00105521	0.0175145	0.000657759	0.0772667	0.993358	0.0010308	0.0148266	0.000593508	0.0765	0.983502	0.000972505	0.0150289	0.000531934	0.0770833	0.991001	0.000892851	0.0157225	0.000687534	0.0757833	0.974288	0.000983504	0.0149422	0.00056315	0.07625	0.980288	0.00103048	0.0155491	0.000595121	0.0757	0.973217	0.00104001	0.0141908	0.000586923	0.07655
3752	YKR076W	0.09037	0.0123514	0.000468504	0.0742	0.000950688	0.0126757	0.000530345	0.0737667	0.99416	0.000862577	0.0124054	0.000468249	0.0732667	0.987422	0.000947535	0.0151622	0.000533427	0.0740167	0.99753	0.000856138	0.011973	0.000460481	0.07485	1.00876	0.000949081	0.0136757	0.0005046	0.07455	1.00472	0.0010897	0.011973	0.00046691	0.0751333	1.01258	0.000840632	0.014027	0.000552372	0.0736	0.991914	0.000941473	0.0127297	0.000478016	0.0743667	1.00225	0.00082157	0.0121622	0.000499673	0.0741667
6217	YPR131C	0.08334	0.0133846	0.000678936	0.0718833	0.000904608	0.0144615	0.000668923	0.0709	0.986321	0.000830367	0.0141026	0.000773106	0.0710333	0.988175	0.000840329	0.0158974	0.000836855	0.0724667	1.00812	0.000859899	0.0134359	0.000654323	0.07195	1.00093	0.000837381	0.0136923	0.000740052	0.0727	1.01136	0.000861315	0.0142051	0.00074655	0.0697	0.969627	0.000881673	0.0141538	0.000779139	0.07225	1.0051	0.000933812	0.0137949	0.000735105	0.0713167	0.992118	0.00104765	0.0136923	0.000736417	0.0699
1923	YFR013W	0.04612	0.00734435	0.000293005	0.0434833	0.000817529	0.00795426	0.000279799	0.0433	0.995785	0.000700215	0.00814485	0.000341076	0.04395	1.01073	0.00094055	0.00917408	0.000329023	0.0439333	1.01035	0.000801927	0.007446	0.000297159	0.0430333	0.989651	0.00082281	0.00775095	0.000280317	0.0423	0.972787	0.000729475	0.00757306	0.00029094	0.04305	0.990035	0.000874467	0.00811944	0.000290926	0.04245	0.976237	0.000771277	0.0080305	0.000317454	0.0428167	0.98467	0.000799156	0.00786531	0.000290246	0.0418
5437	YOR033C	0.04475	0.00653846	0.000282767	0.0400167	0.000685702	0.00737892	0.000281508	0.03865	0.965847	0.000638709	0.00680912	0.000264208	0.0392833	0.981673	0.000728493	0.00730769	0.000282444	0.0399333	0.997916	0.000724853	0.00663818	0.000291509	0.0393	0.98209	0.000689282	0.00732194	0.000279026	0.0385667	0.963765	0.000767433	0.00703704	0.00023889	0.0385667	0.963765	0.000722934	0.0072792	0.000266016	0.0383167	0.957518	0.00070807	0.00703704	0.000232745	0.03845	0.960849	0.000642496	0.00695157	0.000266315	0.0387
3601	YKL150W	0.2003	0.0253974	0.000800014	0.165383	0.00159353	0.0264901	0.000850108	0.166983	1.00967	0.001402	0.0272517	0.000721798	0.164533	0.99486	0.00133901	0.0307616	0.000928474	0.1676	1.01341	0.00143193	0.0260265	0.000827461	0.165333	0.999698	0.00125892	0.0247682	0.000813087	0.158783	0.960093	0.00129375	0.0250331	0.000771924	0.1654	1.0001	0.00136646	0.0284106	0.000791756	0.165617	1.00141	0.00142466	0.0271523	0.000830134	0.166533	1.00695	0.00148562	0.0252318	0.00086934	0.166233
4930	YNL119W	0.07581	0.0111968	0.000418374	0.0639833	0.000784192	0.0109736	0.000382319	0.0645333	1.0086	0.000902859	0.0105882	0.000429368	0.0623667	0.974734	0.000843493	0.00941176	0.000338556	0.0554167	0.866112	0.000666792	0.0100406	0.000422265	0.0639	0.998698	0.000995466	0.0109939	0.000393237	0.0639	0.998698	0.00084485	0.0101217	0.000432208	0.0621833	0.971868	0.00091583	0.0121501	0.000449351	0.0622833	0.973431	0.000854998	0.0120081	0.000385147	0.0626667	0.979423	0.000841414	0.0108925	0.000360342	0.0591833
3653	YKL203C	0.01162	0.00222716	9.35493e-05	0.0120667	0.000451806	0.00204931	9.06093e-05	0.0113	0.936462	0.000402339	0.00207761	8.77617e-05	0.0112	0.928174	0.000415167	0.00214632	0.000108438	0.0104833	0.868779	0.000484015	0.00189976	8.33745e-05	0.0110333	0.914359	0.000465195	0.00203314	0.00010304	0.0114667	0.950276	0.000529851	0.00208569	8.90252e-05	0.0117833	0.976514	0.00040979	0.00215441	8.32855e-05	0.0114333	0.947508	0.000395548	0.00218674	9.0026e-05	0.0116333	0.964083	0.000419851	0.00220695	0.00010448	0.0119333
3921	YLR073C	0.07643	0.01265	0.000733472	0.0686167	0.000999114	0.0149	0.000775808	0.0675333	0.984211	0.000896053	0.01485	0.000754049	0.0677667	0.987612	0.000884189	0.0136	0.000651026	0.06815	0.993198	0.00106843	0.0151	0.000731818	0.06795	0.990284	0.000949308	0.0138	0.000786064	0.0676333	0.985668	0.00103043	0.0135	0.00069433	0.0684167	0.997085	0.000968965	0.01485	0.000783903	0.0680333	0.991498	0.000888398	0.01385	0.000622074	0.0682333	0.994412	0.000910281	0.01515	0.000719427	0.0675333
595	YCL058C	0.09773	0.0160526	0.000826384	0.0811333	0.00102649	0.0176974	0.000880083	0.0794167	0.978842	0.00100373	0.0182895	0.000884513	0.08145	1.0039	0.000982985	0.0165132	0.000932703	0.0822833	1.01417	0.00103084	0.0171711	0.000785705	0.0808333	0.996302	0.000824916	0.0173026	0.000884887	0.0819	1.00945	0.00101682	0.0166447	0.000873839	0.0831667	1.02506	0.00118815	0.0169079	0.000847152	0.0803	0.989729	0.00100796	0.0169737	0.000825636	0.08415	1.03718	0.000993835	0.0175658	0.00094006	0.0825333
3922	YLR074C	0.18181	0.025	0.000948061	0.1368	0.0011447	0.0294578	0.000946185	0.139833	1.02217	0.00122873	0.0280723	0.00113585	0.13975	1.02156	0.001028	0.0277108	0.00120476	0.13895	1.01572	0.0011189	0.0258434	0.00100464	0.14135	1.03326	0.00122554	0.0275301	0.00107225	0.131567	0.961747	0.00114696	0.0255422	0.00103666	0.137433	1.00463	0.00117035	0.0275301	0.000993376	0.138367	1.01145	0.00105591	0.0283133	0.000871232	0.13915	1.01718	0.00117929	0.0290964	0.00101111	0.137833
3589	YKL138C	0.32306	0.0394656	0.0014834	0.229683	0.00127362	0.0434351	0.00135188	0.229233	0.998041	0.00119147	0.040229	0.00139585	0.23305	1.01466	0.00144665	0.0619847	0.00150024	0.198	0.862058	0.000733049	0.0433588	0.001335	0.227033	0.988462	0.00142484	0.0427481	0.00138363	0.2306	1.00399	0.00118744	0.040916	0.0012553	0.2312	1.0066	0.0013181	0.0410687	0.00135225	0.230867	1.00515	0.00124908	0.0430534	0.0012458	0.230083	1.00174	0.0015184	0.0480153	0.001196	0.228533
2341	YGR105W	0.33428	0.037013	0.00114925	0.200817	0.00094651	0.0390909	0.00141889	0.195833	0.975181	0.00097367	0.0376623	0.00131836	0.1833	0.912771	0.000984807	0.0377922	0.00142615	0.1994	0.992944	0.001033	0.0388312	0.00138203	0.1906	0.949123	0.000919173	0.0396104	0.00114925	0.199383	0.992859	0.001135	0.0362338	0.00119217	0.19875	0.989707	0.00102358	0.0390909	0.0014666	0.196267	0.977343	0.00106104	0.0384416	0.00138731	0.193333	0.962732	0.000929134	0.0381818	0.00138607	0.20035
196	YBL082C	0.06806	0.0138646	0.00049451	0.0627167	0.000949547	0.0129694	0.00048802	0.0611167	0.974488	0.000979345	0.0141485	0.000502419	0.06265	0.998936	0.00108585	0.0152838	0.000576803	0.06295	1.00372	0.000890779	0.0137118	0.000498141	0.06185	0.986181	0.000900601	0.0130349	0.000482643	0.0635333	1.01302	0.00103128	0.0130786	0.000512023	0.0628333	1.00186	0.00107018	0.0125983	0.000481028	0.0622833	0.99309	0.000997581	0.0129258	0.000476788	0.0622333	0.992292	0.000995466	0.0141921	0.00044384	0.0614
5913	YPL112C	0.09138	0.0139086	0.000501701	0.0747333	0.000828077	0.0134264	0.000500147	0.0761667	1.01918	0.000956638	0.0147716	0.000532091	0.0774833	1.0368	0.000902676	0.0157868	0.000614841	0.0773833	1.03546	0.00107987	0.0138325	0.000463422	0.0752333	1.00669	0.000958863	0.0148985	0.000492679	0.0761167	1.01851	0.000943679	0.0136802	0.000510036	0.0759833	1.01673	0.00102627	0.014467	0.000501728	0.0755167	1.01048	0.00094657	0.0148731	0.000531647	0.0751667	1.0058	0.000815587	0.0143401	0.000494968	0.0746167
2005	YGL033W	0.198	0.0284404	0.000974136	0.16105	0.00137937	0.0285321	0.00107788	0.15925	0.988823	0.00139789	0.0269725	0.000882263	0.14985	0.930456	0.0012247	0.0313761	0.000999632	0.1625	1.009	0.00146174	0.0281651	0.000963098	0.160983	0.999584	0.00123691	0.0297706	0.000904409	0.160633	0.997411	0.0013933	0.0322936	0.00114798	0.160633	0.997411	0.00138063	0.0306881	0.000911974	0.155517	0.965644	0.00119936	0.0294954	0.000874871	0.156217	0.969991	0.00117697	0.03	0.00106755	0.16175
4357	YML029W	0.07239	0.0116826	0.000320862	0.0618333	0.000836177	0.01179	0.000345704	0.0615167	0.99488	0.000964779	0.0118854	0.000323848	0.0612	0.989758	0.000849153	0.0124821	0.000350355	0.061	0.986523	0.000773312	0.011778	0.00032283	0.0611167	0.988411	0.000826479	0.0116945	0.000337934	0.0607	0.981672	0.000795418	0.0114916	0.00032328	0.06055	0.979246	0.000826822	0.0127685	0.00032321	0.0627333	1.01456	0.000918248	0.0122315	0.000301764	0.0611333	0.988679	0.000826419	0.0113484	0.000322308	0.0611667
1084	YDR111C	0.0746	0.0117949	0.000411189	0.0667667	0.000861328	0.0128797	0.000435086	0.0661667	0.991013	0.000921015	0.0121302	0.000479294	0.0654667	0.980529	0.000960653	0.0135503	0.000515431	0.0659833	0.988267	0.000944291	0.0125444	0.000447734	0.0672833	1.00774	0.000911785	0.0122091	0.000457533	0.06665	0.998252	0.000922858	0.0121893	0.000397844	0.0667833	1.00025	0.0008874	0.0118146	0.000481047	0.0663	0.99301	0.00100125	0.0120118	0.00042366	0.0653833	0.97928	0.000830857	0.0126627	0.000460547	0.0675667
1672	YER051W	0.06405	0.0105691	0.000395978	0.0566833	0.000901104	0.0110976	0.000403799	0.0565167	0.997061	0.000835361	0.0111382	0.000442698	0.05615	0.990592	0.000875646	0.0131911	0.000421246	0.0564167	0.995297	0.000921285	0.0100813	0.000366019	0.05785	1.02058	0.000805022	0.0103049	0.000359436	0.0551167	0.972362	0.0008238	0.0109959	0.000354524	0.05885	1.03822	0.00085898	0.0105488	0.000440038	0.0545	0.961482	0.000777151	0.011748	0.000427291	0.0559833	0.987651	0.000756301	0.0102033	0.000418722	0.0537667
5017	YNL205C	0.24725	0.0357143	0.0012073	0.170467	0.00123323	0.0345	0.0011456	0.17095	1.00283	0.00112032	0.0364286	0.00124341	0.1716	1.00665	0.00102512	0.0358571	0.00107975	0.170083	0.997747	0.00107385	0.0387857	0.00119975	0.168467	0.988268	0.00113225	0.0364286	0.0012846	0.16925	0.992861	0.00131645	0.0344286	0.00099127	0.151867	0.890888	0.00103046	0.0370714	0.00110224	0.165833	0.972816	0.00108361	0.0374286	0.00116839	0.169983	0.997161	0.00118361	0.0408571	0.00122901	0.169617
3571	YKL120W	0.16624	0.0220988	0.000615234	0.140717	0.00131707	0.0236111	0.000736934	0.13945	0.990996	0.00119043	0.0259877	0.00078645	0.139967	0.99467	0.00126139	0.0253395	0.000731533	0.139417	0.990762	0.00127377	0.0241667	0.000723195	0.143183	1.01752	0.00125262	0.0239506	0.000802283	0.140217	0.996447	0.00115701	0.0229012	0.000758774	0.13995	0.994549	0.00134395	0.0229938	0.000771723	0.134	0.952266	0.00111772	0.0221605	0.000679293	0.1335	0.948713	0.00111684	0.0245988	0.00066054	0.137967
1111	YDR139C	0.33017	0.051039	0.00166198	0.216817	0.00106343	0.0494805	0.00172737	0.21635	0.997846	0.00118102	0.0531169	0.00164992	0.2171	1.00131	0.00111229	0.0512987	0.0017041	0.217183	1.00169	0.00105315	0.0536364	0.00168664	0.216983	1.00077	0.00100326	0.0509091	0.00202955	0.216983	1.00077	0.0010951	0.0505195	0.00171938	0.216167	0.997002	0.00116405	0.0520779	0.00159044	0.21795	1.00523	0.00113854	0.0509091	0.00183355	0.21515	0.992311	0.00100281	0.0494805	0.00168705	0.2182
5662	YOR260W	0.07226	0.0120069	0.000396065	0.0652667	0.000826364	0.0118512	0.000421145	0.0620333	0.950459	0.000915175	0.0113668	0.000338196	0.0631	0.966802	0.000898435	0.0122318	0.000423949	0.0625	0.957609	0.000969001	0.0111246	0.000347988	0.0628667	0.963228	0.000982819	0.0121626	0.000380037	0.0648167	0.993105	0.000816418	0.0113149	0.000431917	0.0636667	0.975485	0.000917779	0.0120761	0.00039926	0.06485	0.993615	0.000935244	0.0124048	0.000411372	0.0634333	0.971909	0.000968802	0.0118858	0.000415509	0.0625833
2834	YIL003W	0.07354	0.0133106	0.000548349	0.0630333	0.000939261	0.0133106	0.000550513	0.0629667	0.998943	0.000862236	0.0137201	0.00058501	0.0630833	1.00079	0.000803288	0.0140273	0.000624159	0.0639	1.01375	0.000889303	0.0143003	0.000561616	0.0627	0.994712	0.000821224	0.0119454	0.000629099	0.0621	0.985194	0.000863891	0.0120137	0.000571652	0.0625	0.991539	0.000975705	0.0130034	0.000610295	0.0616833	0.978583	0.000855277	0.013413	0.000611384	0.0625667	0.992598	0.000835811	0.013959	0.000566672	0.0630833
4718	YMR239C	0.1363	0.0205096	0.000553636	0.11325	0.00110968	0.0222718	0.00053871	0.1161	1.02517	0.00108039	0.0211677	0.000537821	0.111567	0.985139	0.00105318	0.0269002	0.00074356	0.11475	1.01325	0.00119763	0.0217197	0.000599607	0.115417	1.01913	0.00116427	0.0221019	0.000597486	0.116283	1.02678	0.00106948	0.0217197	0.000483228	0.1131	0.998675	0.00102791	0.0229512	0.000658004	0.11185	0.987638	0.0010923	0.0232696	0.000631777	0.1139	1.00574	0.00116325	0.0221019	0.00053494	0.1157
5965	YPL164C	0.0372	0.0066993	0.000279916	0.03505	0.000680707	0.0061958	0.00028693	0.0334833	0.955301	0.000671755	0.00620979	0.000249793	0.0346	0.987161	0.00065597	0.00602797	0.00025089	0.0315833	0.901093	0.000713604	0.00668531	0.00026398	0.0339833	0.969566	0.000706628	0.00647552	0.000274415	0.0350333	0.999524	0.000723702	0.00639161	0.000294482	0.0343667	0.980505	0.000738741	0.00713287	0.000303983	0.0354333	1.01094	0.000740595	0.00651748	0.000289675	0.0346333	0.988111	0.000649657	0.0067972	0.000265066	0.03355
5494	YOR091W	0.08644	0.0125797	0.000430739	0.0750333	0.000983078	0.0131304	0.000521211	0.0764833	1.01932	0.000900916	0.0134203	0.000571722	0.0759333	1.01199	0.000965726	0.0155652	0.000643663	0.0747	0.995558	0.000974798	0.0126087	0.000543623	0.07505	1.00022	0.00104172	0.0126667	0.000592341	0.0779167	1.03843	0.000940164	0.0126667	0.000564175	0.0766667	1.02177	0.00100419	0.0130435	0.000559361	0.0754333	1.00533	0.000894831	0.0129855	0.000492502	0.07645	1.01888	0.000978361	0.0132174	0.000511021	0.0753
923	YDL203C	0.05411	0.00908507	0.000361979	0.0509333	0.000858856	0.00995185	0.00038024	0.0513167	1.00753	0.000897259	0.00980738	0.000329014	0.0505	0.991493	0.00089162	0.00967897	0.000429248	0.0507667	0.996729	0.000795504	0.00916533	0.000342635	0.0503833	0.989202	0.000802751	0.00857143	0.000340267	0.0510667	1.00262	0.000771668	0.00857143	0.000342577	0.0491	0.964006	0.000910156	0.0094061	0.000376083	0.0490333	0.962696	0.00087321	0.00869984	0.000324416	0.0493167	0.96826	0.000812312	0.0100482	0.000351964	0.0502833
4223	YLR367W	0.28808	0.0251538	0.00108143	0.222333	0.00146784	0.0262308	0.00107156	0.213617	0.960798	0.00137637	0.0276154	0.00112112	0.220917	0.993631	0.00148995	0.0255385	0.00108713	0.223167	1.00375	0.00139731	0.0244615	0.000915279	0.2032	0.913944	0.00113525	0.0258462	0.00111802	0.22435	1.00907	0.00145968	0.0271538	0.00106795	0.224667	1.0105	0.0014055	0.0251538	0.000988075	0.21605	0.971741	0.00136575	0.0232308	0.00102482	0.215467	0.969118	0.00136625	0.0266923	0.00100384	0.225233
5310	YOL076W	0.07395	0.0112563	0.00030292	0.0632333	0.00086494	0.0109296	0.000325263	0.0631	0.997892	0.000886366	0.0120477	0.000326545	0.0640833	1.01344	0.000850918	0.0122864	0.000302207	0.0616333	0.974697	0.000799257	0.0120101	0.000316134	0.0634333	1.00316	0.000915559	0.0115829	0.000327768	0.0630667	0.997365	0.000882425	0.0113191	0.000326249	0.0633	1.00105	0.000825767	0.0121734	0.000358333	0.06345	1.00343	0.000892813	0.0117085	0.000314377	0.06325	1.00026	0.000879418	0.011495	0.000315653	0.0609
3764	YKR088C	0.07934	0.0113947	0.000547323	0.07025	0.00106004	0.0125816	0.000586007	0.0699333	0.995492	0.000872476	0.0125223	0.000551998	0.0676333	0.962752	0.000940708	0.0137685	0.000528619	0.0710333	1.01115	0.000976077	0.0118694	0.000522603	0.0686	0.976512	0.000860966	0.0123739	0.000551143	0.0696333	0.991221	0.000966095	0.0113056	0.000553809	0.0689167	0.981021	0.000979438	0.0118398	0.000528577	0.0679	0.966548	0.000917043	0.0124036	0.000485864	0.0711167	1.01234	0.000895286	0.0109199	0.000510216	0.0690167
5521	YOR118W	0.07356	0.0120635	0.000415296	0.0653	0.000854576	0.0123104	0.000455572	0.0650167	0.995662	0.00092009	0.0129806	0.000374976	0.0655167	1.00332	0.000846349	0.0133862	0.000468022	0.0652333	0.998979	0.000922098	0.0124691	0.000388065	0.0654	1.00153	0.000905693	0.011358	0.000398607	0.0647	0.990812	0.000869698	0.0112698	0.00042375	0.0628667	0.962737	0.000922116	0.0126631	0.000438824	0.0650167	0.995662	0.000963721	0.0120988	0.000392751	0.06495	0.99464	0.000834805	0.0118695	0.000397438	0.0646333
4890	YNL079C	0.18107	0.021809	0.000933797	0.151083	0.00130932	0.0229648	0.000882839	0.14805	0.979925	0.00123529	0.0258794	0.00111986	0.152633	1.01026	0.00118353	0.0237186	0.00087057	0.15205	1.0064	0.00136765	0.0240201	0.000964632	0.153283	1.01456	0.00133272	0.0243216	0.000833188	0.146767	0.971433	0.00133408	0.0236683	0.000925692	0.150217	0.994268	0.00124799	0.0259799	0.000952469	0.14995	0.992501	0.00126553	0.0250251	0.00103772	0.148	0.979594	0.00136934	0.0238191	0.00093214	0.1514
5831	YPL031C	0.06826	0.0118033	0.00060162	0.0613167	0.000907311	0.0115082	0.000543167	0.05935	0.967926	0.000829163	0.0108197	0.000483342	0.0623167	1.01631	0.000947826	0.0123607	0.000580946	0.0615667	1.00408	0.000912458	0.012	0.000560508	0.0627667	1.02365	0.000976785	0.012	0.000437409	0.0615667	1.00408	0.000891404	0.0121639	0.000570352	0.0619333	1.01006	0.000892326	0.0124918	0.000578752	0.0621167	1.01305	0.000882147	0.0121967	0.000577585	0.0609833	0.994563	0.000989147	0.0113115	0.000494281	0.0616
4513	YMR044W	0.07772	0.0113684	0.000416713	0.0664167	0.000944975	0.0126105	0.000408487	0.0665167	1.00151	0.000843801	0.0121263	0.000443135	0.0640167	0.963865	0.000823745	0.0154316	0.00048123	0.0657333	0.98971	0.000837471	0.0120211	0.000459345	0.0651833	0.981429	0.000859046	0.0122526	0.000389079	0.0666167	1.00301	0.000909544	0.0127158	0.000389706	0.0666333	1.00326	0.000889227	0.0127158	0.00041987	0.0678333	1.02133	0.000856272	0.0125263	0.000448466	0.0650167	0.978921	0.00081836	0.0126105	0.00043839	0.0668667
4302	YLR445W	0.25759	0.0289894	0.000880808	0.1587	0.00104745	0.0301596	0.000896015	0.159067	1.00231	0.00102799	0.0303191	0.000840988	0.15945	1.00473	0.000991997	0.0254255	0.00071109	0.122967	0.774839	0.000783717	0.028883	0.00081574	0.15885	1.00095	0.000949261	0.0301596	0.000896015	0.1581	0.996219	0.00118947	0.0336702	0.000976194	0.156883	0.988551	0.00102006	0.0329255	0.000868663	0.158817	1.00074	0.000968063	0.0302128	0.00078921	0.156083	0.98351	0.000999772	0.0307979	0.000829914	0.159117
3934	YLR086W	0.01823	0.00337094	0.000148939	0.0191	0.000545215	0.00342736	0.000150444	0.0178167	0.932812	0.000543797	0.00315938	0.0001465	0.0174833	0.915356	0.000529966	0.00317348	0.000149931	0.0175667	0.919723	0.000488749	0.00323695	0.00013254	0.0174167	0.911869	0.000521818	0.00336389	0.000152066	0.0178	0.931937	0.000550111	0.00340621	0.000157701	0.0185333	0.97033	0.000577458	0.00353315	0.000143	0.0181667	0.951136	0.000499691	0.00332863	0.000155114	0.0182833	0.957241	0.000589204	0.00332158	0.000171642	0.0180833
696	YCR091W	0.09561	0.0140417	0.000366854	0.0803	0.000981751	0.0147083	0.00040276	0.0817	1.01743	0.000975263	0.0155833	0.00031904	0.08	0.996264	0.000864343	0.017	0.000381697	0.0786333	0.979244	0.000974798	0.0150278	0.000384911	0.0793833	0.988584	0.000946857	0.0151389	0.000409739	0.0815	1.01494	0.000944413	0.0146389	0.000392526	0.0800167	0.996472	0.00109116	0.0162222	0.000475703	0.0801667	0.99834	0.000930506	0.015	0.000393318	0.07895	0.983188	0.000893575	0.0157222	0.000387205	0.0814
1216	YDR243C	0.06698	0.010051	0.000354641	0.0603333	0.000996258	0.010051	0.000433292	0.0595667	0.987294	0.000817364	0.0103061	0.000425544	0.0590333	0.978453	0.00095506	0.0115306	0.000411268	0.0601167	0.99641	0.000912282	0.00993197	0.00038314	0.0594833	0.985912	0.000927515	0.0105272	0.000408471	0.0599	0.992818	0.000818126	0.0101701	0.000341832	0.06005	0.995304	0.000967524	0.0105782	0.000367301	0.0612333	1.01492	0.000940841	0.0106463	0.000380745	0.0600833	0.995856	0.000849918	0.0102381	0.000390963	0.0613333
3138	YJL077C	0.31004	0.0367939	0.0010424	0.159617	0.000925728	0.0370229	0.00110333	0.160383	1.0048	0.00096206	0.0359542	0.00101298	0.1613	1.01054	0.000952802	0.039313	0.00100165	0.157833	0.988823	0.000896059	0.0387786	0.00101524	0.159883	1.00167	0.000796513	0.0353435	0.000923064	0.15725	0.985171	0.000840867	0.0408397	0.00127343	0.16105	1.00898	0.000935111	0.0342748	0.00107671	0.156017	0.977446	0.000818845	0.0345802	0.00107095	0.161133	1.0095	0.000927877	0.0357252	0.00103954	0.161283
476	YBR238C	0.07181	0.00937073	0.00034372	0.0647667	0.000972365	0.0104925	0.000323505	0.0635167	0.9807	0.000899341	0.0101915	0.000323104	0.0647	0.99897	0.000917278	0.00950752	0.000321326	0.0646833	0.998712	0.00103933	0.0101505	0.000321804	0.0640333	0.988676	0.000850853	0.0097264	0.00033954	0.0651	1.00515	0.00100527	0.00942544	0.000360805	0.065	1.0036	0.000949053	0.0108618	0.000344522	0.0645333	0.996396	0.000909116	0.0099316	0.00033199	0.0637333	0.984044	0.000875783	0.0097948	0.000336617	0.0659333
6105	YPR019W	0.06336	0.00979636	0.000330167	0.0579333	0.000810224	0.0106324	0.000303401	0.0579167	0.999713	0.000817972	0.0108467	0.000268826	0.0573667	0.99022	0.000808144	0.0118864	0.000378488	0.0586667	1.01266	0.00100476	0.0105573	0.000306742	0.0587667	1.01439	0.000914568	0.00987138	0.000298186	0.05625	0.970944	0.000855237	0.00984995	0.00031066	0.0586667	1.01266	0.000848124	0.0106538	0.000321461	0.0561333	0.96893	0.000913408	0.0109753	0.000351189	0.0579667	1.00058	0.000837897	0.00995713	0.000329554	0.05585
5920	YPL119C	0.05617	0.00873582	0.000319045	0.0521	0.000824613	0.00863857	0.0003141	0.0510833	0.980486	0.000859205	0.00917342	0.000346682	0.0500333	0.960332	0.000861709	0.0107942	0.000399819	0.0522167	1.00224	0.000892432	0.00922204	0.00037525	0.0518	0.994242	0.000907431	0.00940032	0.000370437	0.0527667	1.0128	0.000868341	0.0089141	0.000346899	0.05025	0.964491	0.00075453	0.00928687	0.000376789	0.0512167	0.983046	0.000857382	0.00948136	0.000330985	0.05235	1.0048	0.000885751	0.00858995	0.00043345	0.0512
5605	YOR202W	0.05488	0.0115	0.000545021	0.04965	0.000851224	0.0106364	0.000544111	0.0490333	0.987579	0.000918143	0.0129545	0.000603464	0.0496333	0.999664	0.000757231	0.0118636	0.000655441	0.04865	0.979859	0.00086719	0.0119091	0.000608352	0.0502667	1.01242	0.00084132	0.0107727	0.000593886	0.04875	0.981873	0.000748496	0.00977273	0.000516911	0.0478833	0.964417	0.00087148	0.011	0.000486685	0.0476	0.958711	0.000896003	0.0115455	0.000607103	0.0488	0.98288	0.00075667	0.0114545	0.000552798	0.05015
1292	YDR319C	0.09562	0.0139781	0.000583015	0.0762	0.000857126	0.0135036	0.000577029	0.0758167	0.99497	0.000897638	0.0141971	0.000539024	0.0764	1.00262	0.000872086	0.0135401	0.000519509	0.07345	0.963911	0.000949129	0.0150365	0.000524676	0.0749833	0.984033	0.000884918	0.0145985	0.000582887	0.07685	1.00853	0.00086201	0.0136861	0.000599836	0.0753333	0.988626	0.000839728	0.0146715	0.000561463	0.0749167	0.983159	0.000883919	0.0142336	0.000569919	0.0752333	0.987314	0.00101123	0.0156569	0.000628427	0.0767
1053	YDR080W	0.04941	0.00801411	0.000273367	0.0467667	0.000809419	0.00789315	0.000249441	0.0454667	0.972202	0.000726087	0.00808468	0.000276611	0.0452167	0.966857	0.000785189	0.0080746	0.000245013	0.04565	0.976122	0.000918364	0.00800403	0.000242599	0.0455333	0.973627	0.000817801	0.00761089	0.000287418	0.0448833	0.959728	0.000861471	0.00799395	0.000255681	0.0462833	0.989664	0.000732219	0.00824597	0.000285611	0.0435833	0.93193	0.000726982	0.0083871	0.000263126	0.0443	0.947255	0.000768968	0.00788306	0.000275635	0.04575
5650	YOR248W	0.2327	0.0403	0.00128132	0.1366	0.000841387	0.0388	0.00132689	0.1374	1.00586	0.00105493	0.04	0.00139233	0.135983	0.995483	0.00080671	0.0438	0.0010952	0.11905	0.871523	0.000650387	0.0429	0.00142345	0.1374	1.00586	0.00100879	0.0402	0.00132458	0.137667	1.00781	0.000757014	0.0395	0.00131216	0.137383	1.00573	0.000835755	0.0397	0.00143174	0.13635	0.99817	0.000872078	0.0409	0.00115253	0.1374	1.00586	0.000819338	0.0348	0.00118212	0.126133
261	YBR032W	0.27264	0.0445	0.00133528	0.18275	0.000986071	0.0449	0.00148106	0.181667	0.994074	0.00113982	0.046	0.00153189	0.18385	1.00602	0.0010184	0.0416	0.00129923	0.1579	0.864022	0.000955784	0.0401	0.00134381	0.172633	0.94464	0.000905085	0.0409	0.00146444	0.1814	0.992613	0.00122415	0.0445	0.00158025	0.181883	0.995256	0.00108678	0.0473	0.00152425	0.1817	0.994254	0.00104431	0.0447	0.00140295	0.181583	0.993614	0.00109554	0.0434	0.00156628	0.179933
82	YAR003W	0.03961	0.00744131	0.000417554	0.0371667	0.000789812	0.0078169	0.000432112	0.0358667	0.965022	0.000765384	0.00849765	0.000393607	0.0378167	1.01749	0.000709749	0.00758216	0.00036864	0.0366167	0.985202	0.000675273	0.0078169	0.000385343	0.0371	0.998205	0.0008318	0.00730047	0.000357868	0.03635	0.978026	0.000743298	0.00765258	0.00038762	0.03575	0.961883	0.000691005	0.00802817	0.000367609	0.0382333	1.0287	0.000685423	0.00776995	0.00042903	0.0350333	0.942599	0.000686728	0.00861502	0.000418899	0.0360167
3858	YLR010C	0.09707	0.01575	0.000790932	0.0822333	0.00102132	0.0156875	0.000867889	0.08305	1.00993	0.00101711	0.0144375	0.000755969	0.0824167	1.00223	0.001028	0.018	0.000819638	0.0847667	1.03081	0.000892421	0.0161875	0.000856797	0.0849333	1.03283	0.000922989	0.0149375	0.000901231	0.0833333	1.01338	0.000987973	0.01575	0.000785877	0.0829	1.00811	0.0010289	0.01625	0.000842277	0.0824333	1.00243	0.00107518	0.016	0.00082468	0.0825	1.00324	0.0008772	0.0165	0.000780993	0.0831167
5752	YOR347C	0.07935	0.0121937	0.000484109	0.06865	0.00103304	0.0133992	0.000347576	0.0699167	1.01845	0.0010799	0.013419	0.000476008	0.0684333	0.996843	0.000900892	0.013834	0.000454338	0.06915	1.00728	0.000851291	0.0122134	0.00042943	0.0698	1.01675	0.00104602	0.0122925	0.000407723	0.06735	0.981063	0.000872533	0.0117984	0.000426707	0.0700667	1.02064	0.000897772	0.0126285	0.000402129	0.0690333	1.00558	0.000897223	0.0124506	0.000482002	0.0690333	1.00558	0.000884177	0.0132609	0.000460692	0.0693
3224	YJL162C	0.07027	0.0114237	0.000354416	0.0618333	0.000951588	0.0101201	0.00038858	0.0600667	0.97143	0.000773649	0.0113208	0.0004478	0.06235	1.00836	0.000989147	0.0121612	0.000397436	0.06095	0.985715	0.000882597	0.0116295	0.000368826	0.0635167	1.02722	0.000974366	0.0109091	0.000341738	0.0611667	0.989219	0.000956045	0.0120926	0.000375917	0.0626167	1.01267	0.000940128	0.0110292	0.000351895	0.0612	0.989758	0.000909428	0.0116638	0.000395092	0.0627667	1.0151	0.00088707	0.011235	0.000402897	0.0622833
1459	YDR482C	0.13273	0.0282963	0.00119425	0.0988333	0.00104364	0.0280741	0.00092426	0.09905	1.00219	0.000820007	0.0267407	0.00107335	0.0958667	0.969984	0.000918236	0.0351852	0.00125369	0.0975333	0.986847	0.000792312	0.0296296	0.00108428	0.0971167	0.982631	0.000939706	0.0259259	0.000966917	0.0971667	0.983137	0.000937787	0.0325926	0.00135509	0.0968	0.979427	0.000992175	0.0275556	0.00108984	0.0956167	0.967454	0.000955795	0.0288148	0.000992038	0.0976167	0.98769	0.00103566	0.0277037	0.00101284	0.0993333
4658	YMR181C	0.08085	0.0140909	0.000765225	0.0665667	0.000807316	0.015	0.000722663	0.06805	1.02228	0.000906298	0.0137662	0.000720188	0.06365	0.956184	0.000852023	0.0136364	0.000697242	0.0678	1.01853	0.000896812	0.0138312	0.000728355	0.0663167	0.996244	0.000895045	0.0138312	0.000728355	0.06995	1.05083	0.00100517	0.0133766	0.000661266	0.0677833	1.01828	0.000807398	0.0140909	0.000718842	0.0665333	0.999498	0.000898958	0.0149351	0.000762098	0.06695	1.00576	0.000771498	0.0134416	0.000731891	0.06745
1558	YEL029C	0.06727	0.0103526	0.000441192	0.0574667	0.0008107	0.0113141	0.000476815	0.0567667	0.987819	0.00082948	0.0104808	0.000525743	0.05665	0.985788	0.000798376	0.0121795	0.000555116	0.05815	1.01189	0.000919289	0.0113462	0.000502429	0.0563	0.979698	0.00083722	0.0102885	0.000489484	0.0566667	0.986079	0.000728394	0.0108654	0.000438906	0.0561833	0.977667	0.000861484	0.0109295	0.000444128	0.0571667	0.99478	0.000735172	0.0114744	0.000506087	0.0566167	0.985209	0.000826616	0.0117949	0.000571637	0.0568833
4864	YNL053W	0.0424	0.00775051	0.000369855	0.0408667	0.000712056	0.00762781	0.000308957	0.0393667	0.963295	0.000751672	0.00773006	0.000430904	0.0404667	0.990212	0.000706301	0.00797546	0.000391384	0.04045	0.989803	0.000893955	0.00775051	0.000372155	0.0394333	0.964925	0.000728869	0.00725971	0.000382424	0.0388167	0.949837	0.000677301	0.00744376	0.00032598	0.0401167	0.981648	0.000747693	0.00787321	0.000386861	0.0400667	0.980424	0.000761464	0.00746421	0.000374532	0.03835	0.938417	0.000769452	0.00756646	0.00035116	0.0397667
4333	YML008C	0.19677	0.0206005	0.000509894	0.153433	0.00120127	0.0237859	0.000548027	0.155683	1.01466	0.00109572	0.0243342	0.000681516	0.1569	1.0226	0.00123987	0.0220104	0.00050902	0.137667	0.897245	0.00114651	0.0234987	0.000647089	0.1586	1.03368	0.00137156	0.0211488	0.000550061	0.152267	0.992401	0.00103765	0.0224804	0.000616139	0.158767	1.03476	0.00131175	0.0247258	0.000619022	0.156767	1.02173	0.0012334	0.0220366	0.00062335	0.158283	1.03161	0.00112844	0.0232637	0.000647191	0.1568
4537	YMR070W	0.04546	0.00791837	0.000370232	0.0412333	0.000728635	0.0077551	0.00033998	0.04315	1.04648	0.000748314	0.00828571	0.00035921	0.0414667	1.00566	0.00074123	0.00781633	0.000338797	0.0414	1.00404	0.000795611	0.00822449	0.000393787	0.0421	1.02102	0.000818403	0.00822449	0.000325229	0.0430333	1.04365	0.000912942	0.00808163	0.00032453	0.0412667	1.00081	0.000808824	0.0101633	0.00039864	0.0418167	1.01415	0.000820643	0.00740816	0.000344518	0.0411667	0.998385	0.000739784	0.00789796	0.000330672	0.0421333
4229	YLR373C	0.04222	0.00683685	0.000304028	0.038	0.000839728	0.00708102	0.000294819	0.0387333	1.0193	0.000687199	0.00719201	0.000262191	0.03845	1.01184	0.000831335	0.00734739	0.000236111	0.0384833	1.01272	0.000695796	0.00714761	0.000256786	0.0378	0.994737	0.000683792	0.00672586	0.000218437	0.0374667	0.985966	0.000732074	0.0072697	0.000248859	0.0376833	0.991666	0.000742611	0.00790233	0.000264006	0.0398667	1.04912	0.000722016	0.0081909	0.000282185	0.0396167	1.04254	0.000748678	0.00732519	0.000235162	0.03755
3503	YKL054C	0.10948	0.0153117	0.00038543	0.0918833	0.00114147	0.0172493	0.000425776	0.0933667	1.01614	0.00123229	0.0157182	0.000385186	0.0932	1.01433	0.000939955	0.0139024	0.000340044	0.0826	0.898966	0.00095064	0.0148509	0.00039142	0.0917833	0.998912	0.00106906	0.0157995	0.000419287	0.0960333	1.04517	0.00105236	0.0149051	0.000386158	0.0920833	1.00218	0.000979438	0.0164634	0.000391159	0.09205	1.00181	0.00107292	0.0160569	0.000402489	0.094	1.02304	0.00107744	0.0150813	0.000399818	0.0920833
5195	YNR041C	0.07639	0.0131989	0.000536364	0.0673167	0.000835972	0.0140591	0.000513556	0.0684	1.01609	0.000898719	0.0138172	0.00054715	0.0672	0.998266	0.000947224	0.0156452	0.000586636	0.0666667	0.990344	0.000851126	0.0129032	0.000560437	0.0664667	0.987373	0.000962186	0.0137366	0.000529168	0.0666167	0.989601	0.000871675	0.0124731	0.000488034	0.0665	0.987868	0.000905812	0.0142473	0.000586787	0.0677667	1.00668	0.000892167	0.013629	0.000528276	0.0678833	1.00842	0.000973482	0.013414	0.000543737	0.06735
274	YBR045C	0.05812	0.0100175	0.000411627	0.0543333	0.000911271	0.00926702	0.000327616	0.0527333	0.970552	0.000816635	0.00993019	0.000366986	0.0541167	0.996013	0.000816613	0.0107679	0.000377307	0.0531667	0.978529	0.000842928	0.0104712	0.000385411	0.0543	0.999387	0.000798619	0.0095986	0.000346789	0.0535167	0.984971	0.000960008	0.00942408	0.000383795	0.0524333	0.965031	0.000716792	0.0105236	0.000363378	0.0551	1.01411	0.000810469	0.0106806	0.000404515	0.0545	1.00307	0.00085096	0.0100175	0.000401693	0.0550833
3203	YJL142C	0.27464	0.0407692	0.00114986	0.1779	0.00100154	0.0401538	0.00110749	0.171433	0.963648	0.00100448	0.0417692	0.0013152	0.17755	0.998033	0.00111199	0.0476923	0.00130942	0.171667	0.964963	0.00100617	0.0438462	0.00105111	0.173667	0.976206	0.00104648	0.0442308	0.00125948	0.176783	0.993721	0.00115348	0.0406154	0.00120913	0.177783	0.999342	0.000977897	0.0427692	0.00132919	0.173567	0.975644	0.00095768	0.0419231	0.00113864	0.179333	1.00806	0.00101346	0.0440769	0.00154955	0.176683
4893	YNL082W	0.03753	0.00604811	0.000254066	0.0364	0.000706557	0.00628866	0.000212402	0.0344167	0.945514	0.000768671	0.00665521	0.000261141	0.0368667	1.01282	0.000763828	0.00643757	0.000248579	0.0349833	0.96108	0.000782238	0.00639175	0.000268963	0.03595	0.987637	0.000699111	0.00608247	0.000237516	0.03435	0.943681	0.000762571	0.0062543	0.000259457	0.0358	0.983516	0.000684869	0.00697595	0.000243307	0.0339333	0.932234	0.000635963	0.0067354	0.000290545	0.03415	0.938187	0.000710069	0.00659794	0.000277266	0.0357167
5055	YNL243W	0.0766	0.0128512	0.00033206	0.0665667	0.00105211	0.0134607	0.000316319	0.0681333	1.02353	0.000936814	0.0133264	0.000340537	0.0651333	0.978467	0.000933298	0.0142459	0.000348687	0.0654	0.982473	0.00098571	0.0127893	0.000312623	0.0657667	0.987982	0.000721914	0.0125207	0.000297818	0.0648	0.97346	0.000922792	0.0140599	0.000350121	0.0657667	0.987982	0.000905786	0.0135744	0.000343884	0.06615	0.99374	0.000815654	0.0131405	0.00033557	0.06455	0.969704	0.000870504	0.0122831	0.00030419	0.0644833
4246	YLR390W	0.34708	0.0489286	0.00136467	0.230917	0.00114562	0.049375	0.001394	0.227367	0.984627	0.00128811	0.0532143	0.00145378	0.2268	0.982171	0.00112522	0.0492857	0.00156978	0.230533	0.998337	0.000994515	0.0507143	0.00149222	0.226	0.978707	0.00113833	0.0542857	0.00147467	0.22925	0.992781	0.00114611	0.0498214	0.00141557	0.231067	1.00065	0.00105122	0.0492857	0.0013883	0.217817	0.94327	0.00114471	0.0475	0.00137299	0.221683	0.960012	0.00110792	0.0525	0.00157908	0.22235
4118	YLR265C	0.03814	0.0071345	0.000327081	0.0339	0.000686415	0.00669591	0.000385758	0.0356	1.05015	0.000716041	0.00634503	0.000336895	0.0355333	1.04818	0.00070622	0.00666667	0.000336959	0.0352	1.03835	0.000707584	0.0071345	0.000357656	0.03495	1.03097	0.000653084	0.00678363	0.000402545	0.0349167	1.02999	0.000743557	0.00745614	0.000381392	0.0353667	1.04327	0.000677002	0.00678363	0.000341587	0.03525	1.03982	0.000626468	0.00751462	0.000376512	0.03495	1.03097	0.000707654	0.00643275	0.000349464	0.0350333
2658	YHR061C	0.07149	0.0127707	0.000574545	0.06145	0.000926279	0.0122611	0.000484405	0.0619	1.00732	0.000845788	0.0112739	0.000480211	0.0618333	1.00624	0.000788375	0.0114968	0.00044083	0.0561	0.912937	0.000746921	0.0121338	0.000573102	0.0618833	1.00705	0.00088529	0.0118471	0.000512848	0.0616667	1.00353	0.000783145	0.0130573	0.000565476	0.0621333	1.01112	0.000917803	0.0129936	0.000549098	0.06	0.976404	0.000827831	0.0125796	0.000529321	0.06105	0.993491	0.000882404	0.0120701	0.000561427	0.0607167
2873	YIL037C	0.17016	0.0242683	0.000453483	0.125517	0.000903052	0.0252439	0.000497673	0.125833	1.00252	0.00118313	0.0258689	0.000473321	0.125867	1.00279	0.00092806	0.0241921	0.000349539	0.1139	0.907447	0.000752591	0.0253963	0.000471195	0.12735	1.0146	0.00104732	0.0246189	0.000471776	0.128083	1.02044	0.00101664	0.0262195	0.000512081	0.126083	1.00451	0.00109864	0.0262043	0.000486288	0.121383	0.967064	0.00101292	0.0254421	0.000495943	0.125967	1.00359	0.00111039	0.0253354	0.000467944	0.124767
4897	YNL086W	0.32391	0.0580392	0.0015385	0.193733	0.000791468	0.0566667	0.00153147	0.18965	0.978925	0.000842187	0.0579412	0.00146279	0.181583	0.937285	0.00075678	0.0589216	0.00137573	0.192817	0.995272	0.00087694	0.0662745	0.00130719	0.179683	0.927478	0.000649707	0.0617647	0.00138995	0.193517	0.998885	0.000762199	0.0630392	0.00113996	0.155217	0.80119	0.000631102	0.062549	0.00133437	0.19265	0.99441	0.000771512	0.0595098	0.00140227	0.186833	0.964384	0.000767979	0.0603922	0.00146697	0.19395
5317	YOL082W	0.05985	0.00980723	0.000420529	0.0565667	0.00106841	0.0099759	0.000420198	0.0543833	0.961401	0.000880796	0.010506	0.000454731	0.055	0.972303	0.000847455	0.0110602	0.000442281	0.0551	0.974071	0.000863628	0.00987952	0.000481288	0.05395	0.953741	0.000906173	0.01	0.000441316	0.0553167	0.977902	0.000953134	0.00886747	0.000392286	0.0544167	0.961992	0.00082143	0.0106747	0.000472286	0.05355	0.94667	0.000761365	0.00985542	0.000435533	0.0538167	0.951385	0.00091074	0.0107711	0.000433296	0.0549
4640	YMR165C	0.0793	0.0117749	0.000327007	0.0655833	0.000823841	0.0121346	0.000280462	0.0641167	0.977638	0.000847942	0.0116589	0.000298927	0.0635167	0.968489	0.000845076	0.0132831	0.000352859	0.0632167	0.963915	0.000857514	0.0116937	0.000289264	0.06395	0.975096	0.000837246	0.0116937	0.000295371	0.0642667	0.979925	0.000742773	0.0118445	0.000297508	0.0655167	0.998984	0.000938451	0.0126914	0.000326773	0.0650333	0.991614	0.000880257	0.0130278	0.000346371	0.0656167	1.00051	0.000848677	0.0118561	0.000337017	0.0648833
3721	YKR045C	0.06594	0.0136612	0.000646062	0.0581333	0.000786857	0.0144262	0.00077086	0.0591667	1.01778	0.000787296	0.0125137	0.0006498	0.05865	1.00889	0.000873053	0.0155191	0.000825076	0.05775	0.993407	0.000916968	0.0161749	0.000744318	0.0574667	0.988533	0.000932933	0.0137705	0.000721707	0.0573667	0.986813	0.000827208	0.0132787	0.000694932	0.0574667	0.988533	0.000729747	0.0135519	0.000750676	0.0571333	0.982798	0.000792527	0.012459	0.00062487	0.0572333	0.984518	0.000906975	0.0131148	0.000648415	0.0582833
577	YCL040W	0.12062	0.02004	0.000521337	0.1065	0.00125542	0.02114	0.000565119	0.10335	0.970423	0.00118337	0.02068	0.000512048	0.107933	1.01346	0.00116542	0.02206	0.000654904	0.1076	1.01033	0.00113442	0.01998	0.000622337	0.10455	0.98169	0.00115289	0.02038	0.000606528	0.107817	1.01237	0.00102201	0.01948	0.000589414	0.10705	1.00516	0.00112879	0.02066	0.000633748	0.105617	0.991709	0.00119745	0.01938	0.000539583	0.101533	0.953362	0.00119628	0.02154	0.000566993	0.1059
5345	YOL109W	0.37833	0.0318584	0.00118589	0.28615	0.00186507	0.0351327	0.00121553	0.2674	0.934475	0.00146035	0.0299115	0.00126277	0.282667	0.987828	0.00162159	0.0290265	0.00119314	0.289617	1.01212	0.00161526	0.0313274	0.00134037	0.28825	1.00734	0.00143431	0.0307965	0.00130447	0.28675	1.0021	0.00167072	0.0328319	0.00133962	0.2873	1.00402	0.00173242	0.0341593	0.00132598	0.268933	0.939832	0.00174785	0.030531	0.00127908	0.283733	0.991553	0.00154463	0.0293805	0.00127599	0.2852
5904	YPL103C	0.06867	0.0112393	0.000419206	0.0600333	0.000855438	0.011688	0.000449074	0.0602	1.00278	0.000816899	0.0122222	0.000423034	0.0598833	0.997501	0.000845197	0.0111111	0.000383674	0.0559667	0.932261	0.000768968	0.0114744	0.000415898	0.0587333	0.978345	0.000808824	0.0118803	0.000448934	0.06015	1.00194	0.000873507	0.0118162	0.000440697	0.0604333	1.00666	0.000875945	0.0115812	0.000443568	0.0598	0.996114	0.00083032	0.0118376	0.000433197	0.0602333	1.00333	0.000762245	0.0126282	0.00042415	0.0595333
1310	YDR335W	0.03074	0.00526961	0.000214683	0.03065	0.000692447	0.00544118	0.000198478	0.0284667	0.928767	0.000640917	0.00558007	0.000211706	0.0292667	0.954868	0.000675636	0.00598039	0.000220475	0.02935	0.957586	0.00062353	0.00537582	0.000202204	0.0294	0.959217	0.000587308	0.00528595	0.000213755	0.0302833	0.988036	0.000666231	0.00503268	0.000216057	0.0280667	0.915716	0.000806578	0.0057598	0.000204945	0.02985	0.973899	0.000661123	0.00566176	0.000197113	0.02905	0.947798	0.000621873	0.00536765	0.000213691	0.02925
3211	YJL150W	0.2684	0.0391	0.00118742	0.175033	0.000933085	0.0405	0.00132762	0.173233	0.989716	0.00101229	0.0367	0.00105026	0.168733	0.964007	0.000890864	0.0389	0.00126077	0.175883	1.00486	0.000958992	0.0412	0.00121448	0.1672	0.955248	0.000929708	0.0415	0.0012484	0.174417	0.996481	0.0011611	0.0388	0.00123116	0.173517	0.991339	0.00101371	0.0402	0.00135504	0.174833	0.998857	0.000955749	0.042	0.00129356	0.172717	0.986768	0.00100155	0.04	0.0013627	0.17485
2640	YHR045W	0.05268	0.00866071	0.000358375	0.0485	0.000809307	0.00907143	0.000384059	0.0479	0.987629	0.000828385	0.00914286	0.000410749	0.0484833	0.999656	0.000886071	0.00848214	0.00037782	0.0467167	0.963231	0.000765375	0.00867857	0.000359865	0.0492333	1.01512	0.00090891	0.00780357	0.000331277	0.0480833	0.991408	0.000676497	0.00853571	0.000352152	0.0472167	0.97354	0.000835348	0.00942857	0.000345153	0.0474167	0.977664	0.000802582	0.00908929	0.000374117	0.0463167	0.954984	0.000811334	0.00951786	0.000361701	0.0478833
5121	YNL309W	0.07083	0.0125476	0.000533298	0.06095	0.000961294	0.0137143	0.000512576	0.0621333	1.01941	0.000896875	0.0122381	0.000506788	0.0597333	0.980038	0.000888187	0.0143333	0.000557815	0.06225	1.02133	0.000852914	0.0120714	0.000457905	0.06045	0.991797	0.000852741	0.011881	0.000458208	0.0596667	0.978945	0.000858091	0.012119	0.000510286	0.0609833	1.00055	0.000893714	0.0139524	0.000535641	0.0611333	1.00301	0.000809791	0.0127381	0.000490968	0.0625167	1.0257	0.000790169	0.0123333	0.000472973	0.0603333
3254	YJL192C	0.07816	0.0108974	0.000536988	0.0636167	0.000802822	0.0125214	0.0005735	0.0639	1.00445	0.000879368	0.0119658	0.000535685	0.06295	0.98952	0.000729116	0.0119231	0.00057363	0.06335	0.995808	0.000792675	0.0119658	0.000559504	0.0644333	1.01284	0.000852863	0.0116239	0.000566389	0.06395	1.00524	0.000922293	0.0111538	0.000588383	0.0647667	1.01808	0.000824751	0.0126496	0.000559238	0.0644	1.01231	0.000803339	0.0117949	0.000536102	0.0633	0.995022	0.0007835	0.010641	0.000561151	0.06225
2205	YGL233W	0.04083	0.00654945	0.00023385	0.03865	0.000615202	0.0063956	0.000257166	0.0367833	0.951702	0.000679374	0.00721978	0.000254214	0.0372	0.962484	0.000746033	0.00691209	0.000258082	0.0376833	0.974988	0.000703412	0.00665934	0.000241062	0.0382	0.988357	0.000759884	0.0060989	0.000244389	0.0362	0.936611	0.000716658	0.00634066	0.000220807	0.0363833	0.941353	0.000767446	0.00737363	0.000222164	0.0374667	0.969384	0.000596387	0.00671429	0.000236456	0.0377833	0.977576	0.000706291	0.0066044	0.000238841	0.0368
3952	YLR103C	0.05363	0.00890769	0.000353886	0.0497333	0.000789173	0.00886154	0.000339129	0.0487667	0.980564	0.000765806	0.00906154	0.000367018	0.0494833	0.994973	0.000805866	0.00936923	0.000358496	0.0492833	0.990952	0.000973598	0.00913846	0.00036631	0.0480667	0.966489	0.000760645	0.009	0.000355303	0.04915	0.988271	0.000903617	0.00893846	0.000330162	0.0472	0.949062	0.000819532	0.00924615	0.000309629	0.04955	0.996314	0.00075883	0.00923077	0.000367744	0.0479667	0.964479	0.000808635	0.00889231	0.000332266	0.0476
1937	YFR027W	0.07835	0.0133096	0.000537087	0.0656333	0.000888206	0.0143416	0.000562551	0.0645167	0.982987	0.000816904	0.013879	0.000635961	0.0646167	0.984511	0.000894272	0.0146263	0.000563561	0.0570667	0.869478	0.000728441	0.0135943	0.000511858	0.0653167	0.995176	0.000866209	0.0133452	0.000521846	0.0640667	0.976131	0.000736643	0.0124555	0.000555722	0.0639667	0.974607	0.000935754	0.014911	0.000644428	0.0634833	0.967242	0.000919659	0.0142705	0.000527069	0.0654333	0.996953	0.000977481	0.0134164	0.000579299	0.0660167
4853	YNL042W	0.06448	0.0103788	0.000466022	0.0561833	0.0008022	0.0115404	0.000580829	0.0578833	1.03026	0.000931527	0.0112626	0.000437989	0.0575833	1.02492	0.000929554	0.012096	0.000501528	0.0573	1.01988	0.000814641	0.0120455	0.000520074	0.0583	1.03767	0.000794634	0.0109343	0.000474544	0.0589333	1.04895	0.000905505	0.010303	0.000460099	0.0580167	1.03263	0.000804458	0.0121212	0.000501145	0.0570667	1.01572	0.000816149	0.0116919	0.000496783	0.05685	1.01187	0.000894285	0.0106566	0.000442658	0.05685
5553	YOR150W	0.08606	0.0121472	0.000631845	0.0720833	0.00104224	0.012638	0.000711003	0.0718167	0.996302	0.000987426	0.0134969	0.000667431	0.0721	1.00023	0.000964345	0.0147239	0.000727975	0.0721167	1.00046	0.000862983	0.0134969	0.000727975	0.0722667	1.00254	0.000916085	0.0137423	0.000690729	0.0707	0.98081	0.000932842	0.0132515	0.000648284	0.07115	0.987052	0.000968473	0.0145399	0.000699211	0.0729167	1.01156	0.00091604	0.0130675	0.000676886	0.0726	1.00717	0.000930756	0.014908	0.000707944	0.0719
2755	YHR148W	0.13824	0.0218033	0.000957612	0.116583	0.00118955	0.0210383	0.000891304	0.117167	1.00501	0.00127402	0.0199454	0.000789816	0.11555	0.991139	0.00105835	0.0285246	0.00133064	0.114117	0.978848	0.00100686	0.022623	0.000910395	0.11475	0.984277	0.00113418	0.0213115	0.000853321	0.11715	1.00486	0.00111144	0.0218579	0.000883148	0.111467	0.956117	0.00109059	0.0222951	0.000977092	0.116533	0.999571	0.00107893	0.0221858	0.000971275	0.11405	0.978273	0.00104899	0.0222404	0.00082705	0.11525
331	YBR098W	0.06444	0.0105499	0.000353437	0.0586167	0.000819246	0.0108104	0.000325199	0.0587167	1.00171	0.000876345	0.0110709	0.000396777	0.0582167	0.993176	0.000863114	0.0119682	0.000377163	0.05885	1.00398	0.000834207	0.0112735	0.000395115	0.0580833	0.9909	0.000744319	0.0112301	0.00034846	0.0583167	0.994882	0.000902676	0.0112301	0.000372755	0.0582	0.992891	0.000976628	0.0116064	0.00036573	0.05785	0.98692	0.000889327	0.0110709	0.000319177	0.0559333	0.954221	0.000908879	0.0111577	0.000390765	0.0577667
6079	YPL278C	0.36935	0.0461	0.00142775	0.24945	0.001355	0.0421	0.00134987	0.248083	0.99452	0.00117276	0.0425	0.00157378	0.249067	0.998465	0.00130519	0.0681	0.00167015	0.2095	0.839848	0.000795532	0.0466	0.00143007	0.24155	0.96833	0.00123258	0.0437	0.00154288	0.249217	0.999066	0.00130717	0.0431	0.00156285	0.248483	0.996123	0.00125239	0.0503	0.00175801	0.2349	0.941672	0.00115239	0.0414	0.0013094	0.233017	0.934123	0.00125117	0.0555	0.00163109	0.234933
1731	YER095W	0.09611	0.015075	0.000504362	0.0831167	0.000893575	0.0155	0.0005933	0.0830333	0.998997	0.0011259	0.015875	0.000582863	0.0845667	1.01745	0.00105474	0.017675	0.000609476	0.083	0.998596	0.00104784	0.015425	0.000430117	0.0831	0.999799	0.00101095	0.015275	0.000488223	0.0834333	1.00381	0.000997628	0.016175	0.000615929	0.0833833	1.00321	0.000981484	0.016175	0.000577455	0.0831333	1.0002	0.00102605	0.015825	0.00054636	0.0846167	1.01805	0.000986783	0.015875	0.000495329	0.0829833
1676	YER054C	0.05269	0.00726277	0.000332787	0.0473833	0.000731212	0.00748175	0.000349246	0.0468667	0.989097	0.000802195	0.00813869	0.000342289	0.0466667	0.984877	0.00077879	0.00864964	0.000339498	0.0464833	0.981006	0.000744517	0.00791971	0.000367006	0.04705	0.992966	0.000759203	0.00821168	0.000336362	0.04705	0.992966	0.000910603	0.00782847	0.000320635	0.0476	1.00457	0.000799378	0.00941606	0.000381085	0.0483	1.01935	0.000932781	0.00872263	0.000375571	0.04705	0.992966	0.000836975	0.00832117	0.000377142	0.0470167
5222	YNR068C	0.0412	0.00783088	0.000450725	0.0386833	0.000702767	0.00801471	0.000408091	0.0377667	0.976305	0.00073236	0.00783088	0.00040902	0.0387167	1.00086	0.000751323	0.00823529	0.000427049	0.0364667	0.942699	0.000716737	0.00691176	0.000372399	0.03655	0.944852	0.000752604	0.00823529	0.000430266	0.0378667	0.97889	0.000749897	0.00849265	0.000419144	0.0377333	0.975442	0.000776793	0.00841912	0.00048787	0.0386833	1	0.000684378	0.00816176	0.00043492	0.0386	0.997847	0.000802704	0.00904412	0.000491039	0.0389333
4102	YLR251W	0.52353	0.0517259	0.000972034	0.277217	0.000938559	0.0533503	0.000949597	0.275483	0.993745	0.00104113	0.049797	0.000806473	0.246283	0.888412	0.000799568	0.0474112	0.000673314	0.165483	0.596944	0.000857197	0.0512183	0.00103084	0.274167	0.988998	0.00093385	0.0504569	0.000872625	0.270083	0.974266	0.000927722	0.0646193	0.000950593	0.250967	0.905309	0.00104545	0.054264	0.00104251	0.266017	0.959598	0.000932148	0.0538579	0.000919782	0.27545	0.993626	0.00092389	0.0550254	0.000947449	0.276767
2457	YGR220C	0.08132	0.0110037	0.000509134	0.0673167	0.000872468	0.011487	0.000539196	0.0673667	1.00074	0.000811643	0.0118959	0.000528378	0.0673167	1	0.000926353	0.0130483	0.000510724	0.0676667	1.0052	0.000796067	0.0110037	0.000495094	0.0663333	0.985391	0.00085445	0.0118959	0.000549312	0.0667833	0.992076	0.000791874	0.0130483	0.000592521	0.0674	1.00124	0.000851566	0.0127138	0.000601226	0.0654833	0.972765	0.000909495	0.0112639	0.000547912	0.06795	1.00941	0.000862326	0.0108922	0.000531717	0.0668333
4714	YMR235C	0.07903	0.0114988	0.00042537	0.0702833	0.000991711	0.0130958	0.000498908	0.0704	1.00166	0.00102656	0.0115725	0.000500436	0.06955	0.989567	0.000950502	0.012801	0.000472583	0.0704833	1.00285	0.000886454	0.0111548	0.000441764	0.0703667	1.00119	0.000906149	0.0118673	0.000476167	0.0703	1.00024	0.00107491	0.0117445	0.000440591	0.0698333	0.993597	0.000985819	0.012801	0.000497969	0.07045	1.00237	0.00102427	0.0119656	0.000529571	0.0687	0.977473	0.000956662	0.0122359	0.000493851	0.0692333
2014	YGL042C	0.26049	0.0413861	0.00148595	0.185967	0.00106612	0.0413861	0.0014519	0.176983	0.95169	0.00107762	0.0443564	0.00155887	0.182467	0.981179	0.000931109	0.0430693	0.00142405	0.1856	0.998027	0.00103792	0.0422772	0.00148914	0.1817	0.977055	0.00113007	0.0450495	0.00147239	0.18485	0.993994	0.00123507	0.0425743	0.00138938	0.185083	0.995246	0.00110814	0.0429703	0.00130566	0.1832	0.985121	0.00103414	0.0427723	0.00144845	0.183533	0.986912	0.00108851	0.0459406	0.00148689	0.179517
2031	YGL060W	0.06035	0.00932917	0.00030878	0.0548667	0.000792384	0.00879875	0.000339091	0.0523	0.953219	0.000803783	0.00960998	0.000358457	0.0526667	0.959903	0.000805974	0.00985959	0.000340085	0.0536833	0.978431	0.00074505	0.00923557	0.000315699	0.0535833	0.976609	0.000833758	0.00907956	0.000324006	0.0536833	0.978431	0.0007545	0.0100624	0.000395135	0.05535	1.00881	0.000783975	0.0102184	0.000299302	0.0536833	0.978431	0.000855211	0.0098908	0.000338137	0.0536333	0.97752	0.000777836	0.0099532	0.000350088	0.0550167
4278	YLR422W	0.01448	0.00267081	0.000128006	0.0146667	0.000491974	0.00257246	0.000129225	0.0142167	0.969318	0.00055195	0.00266563	0.000110507	0.0133167	0.907955	0.000467453	0.00306936	0.000125969	0.0143	0.974998	0.000485701	0.0026501	0.000121782	0.0135167	0.921591	0.000480253	0.00280021	0.000112886	0.0143833	0.980677	0.000461448	0.00286749	0.000110271	0.0143833	0.980677	0.000472374	0.00299689	0.000103328	0.0146167	0.996591	0.000444684	0.00276398	0.000101169	0.0140333	0.956814	0.000398517	0.00268116	0.000110261	0.0135
318	YBR086C	0.05306	0.00815011	0.000289004	0.04735	0.000862733	0.00858351	0.000290964	0.0474333	1.00176	0.000771632	0.00788584	0.000229715	0.0452667	0.956002	0.000745211	0.00780127	0.000265776	0.0468333	0.989088	0.000684463	0.00789641	0.000308157	0.0475667	1.00458	0.000783297	0.00791755	0.000261326	0.0471	0.99472	0.000820479	0.00733615	0.000256627	0.0463333	0.978528	0.000831248	0.00857294	0.000265825	0.04795	1.01267	0.000917734	0.00828753	0.000289959	0.0470833	0.994367	0.000836134	0.00845666	0.000232468	0.047
3818	YLL037W	0.70623	0.0430952	0.000922823	0.2028	0.000830866	0.0453968	0.00108791	0.20215	0.996795	0.000670995	0.0453968	0.000969189	0.202217	0.997125	0.000854468	0.0335714	0.000862342	0.148933	0.734384	0.000702454	0.0473016	0.00109872	0.203017	1.00107	0.000737556	0.0438095	0.000965202	0.202817	1.00008	0.00070895	0.0446825	0.00102447	0.202833	1.00016	0.000757576	0.0475397	0.00104829	0.202383	0.997944	0.000800772	0.045	0.000810081	0.2041	1.00641	0.000674418	0.0553175	0.00108421	0.20255
5568	YOR165W	0.07281	0.010683	0.000327389	0.0654333	0.00101559	0.0106572	0.000341851	0.0639167	0.976822	0.000943775	0.0119459	0.000359251	0.0653	0.997963	0.000927724	0.0113531	0.000340778	0.0648833	0.991594	0.000952111	0.011366	0.000357608	0.0663833	1.01452	0.000914392	0.0110052	0.000323288	0.0649667	0.992869	0.000908149	0.0101289	0.00031779	0.06355	0.971218	0.00102338	0.0117139	0.000365905	0.0651	0.994906	0.000954954	0.0114175	0.000352665	0.0627	0.958228	0.000843695	0.0111211	0.000342247	0.06445
4376	YML050W	0.11685	0.0182637	0.000697931	0.0977667	0.00114161	0.018135	0.00067118	0.0971833	0.994033	0.00100128	0.0180064	0.000727707	0.0957167	0.979032	0.0011122	0.0221222	0.000832227	0.09885	1.01108	0.00107789	0.017717	0.000611945	0.0975167	0.997443	0.00102251	0.0174598	0.000606334	0.100167	1.02455	0.00107915	0.0185852	0.000582056	0.09435	0.965053	0.00101623	0.0209968	0.000739862	0.10135	1.03665	0.00110361	0.0184566	0.000627478	0.0973333	0.995567	0.00101486	0.0202251	0.000664506	0.0998333
4217	YLR362W	0.04951	0.00750349	0.000309151	0.04575	0.000840867	0.00781032	0.000341031	0.0436	0.953005	0.00088499	0.008159	0.000309533	0.04535	0.991257	0.000825189	0.00920502	0.000349084	0.0452167	0.988343	0.000814249	0.00786611	0.000320956	0.0445833	0.974498	0.000730095	0.00859135	0.000299327	0.04565	0.997814	0.000733781	0.00849372	0.000257539	0.0457333	0.999635	0.000726571	0.00822873	0.000336048	0.04425	0.967213	0.000792633	0.00880056	0.000327188	0.04575	1	0.0007466	0.00808926	0.000324327	0.0453167
4913	YNL102W	0.01942	0.0034673	0.000158137	0.0202833	0.000558382	0.00349455	0.0001465	0.0194833	0.960559	0.000550531	0.00331063	0.000141356	0.0196333	0.967954	0.000554575	0.00376022	0.000150273	0.0193833	0.955629	0.000520338	0.00341281	0.000156452	0.01825	0.899755	0.000539443	0.00331744	0.00015127	0.0186833	0.921117	0.000530928	0.00307221	0.000144495	0.0188167	0.927694	0.000552894	0.00323569	0.000148017	0.0178667	0.880858	0.000480362	0.00369891	0.000148617	0.01885	0.929336	0.000535393	0.00373297	0.000166703	0.0190667
1347	YDR371W	0.0545	0.00763209	0.000379714	0.04935	0.000734167	0.00733855	0.000334731	0.0483667	0.980075	0.000825081	0.00745597	0.000309651	0.0478667	0.969943	0.000908492	0.00847358	0.000376153	0.0493667	1.00034	0.000891391	0.00841487	0.000381767	0.04915	0.995947	0.000936274	0.00780822	0.000363946	0.04845	0.981763	0.000844861	0.00835616	0.000334123	0.0501	1.0152	0.000855053	0.00868885	0.000355061	0.0491	0.994934	0.000689381	0.0081409	0.000338613	0.04905	0.993921	0.000858505	0.00812133	0.000370205	0.05005
5307	YOL072W	0.05342	0.00927473	0.000435686	0.0490667	0.000826913	0.00989011	0.000422967	0.0483	0.984374	0.000914679	0.0100659	0.000411964	0.0486333	0.991167	0.000827276	0.00973626	0.000435319	0.0501167	1.0214	0.000789365	0.0107253	0.000447626	0.05035	1.02615	0.000901985	0.00951648	0.000404571	0.0503833	1.02683	0.000788862	0.00995604	0.000391445	0.04905	0.99966	0.000895349	0.00964835	0.000442772	0.0472333	0.962635	0.000906975	0.00947253	0.000443662	0.0484833	0.98811	0.000766722	0.00956044	0.000416953	0.0485167
3698	YKR023W	0.06719	0.0106792	0.000382331	0.0617	0.000894945	0.011566	0.000465008	0.0612667	0.992977	0.000757059	0.0121509	0.000470185	0.0615	0.996759	0.000853288	0.0119811	0.000477129	0.0605	0.980551	0.000935367	0.0114151	0.000440722	0.0626667	1.01567	0.000839391	0.0121509	0.000400065	0.0609333	0.987574	0.000801502	0.0113396	0.000448175	0.06035	0.97812	0.00102051	0.0117358	0.000461027	0.0599833	0.972177	0.00086155	0.0106604	0.000409093	0.05965	0.966775	0.000803612	0.0120189	0.000462659	0.0608
874	YDL156W	0.07829	0.0122605	0.000430958	0.0691167	0.000885226	0.0132759	0.000413447	0.07085	1.02508	0.000762422	0.0136782	0.000472424	0.0717167	1.03762	0.000950979	0.0141188	0.000429788	0.0690333	0.998793	0.000876773	0.0132375	0.000419596	0.0706	1.02146	0.000969592	0.013046	0.000467384	0.0695	1.00555	0.000908935	0.012567	0.000473453	0.07	1.01278	0.000987112	0.0131609	0.000460898	0.0688167	0.99566	0.00100173	0.013295	0.00045118	0.0711167	1.02894	0.00104866	0.0132184	0.000429653	0.0702333
416	YBR180W	0.0542	0.00875874	0.000386484	0.0500333	0.000880579	0.00973776	0.000358663	0.0498833	0.997002	0.000824144	0.00945804	0.00037218	0.0491667	0.98268	0.000805094	0.00961538	0.000423451	0.04895	0.978348	0.000801974	0.00893357	0.000346852	0.05085	1.01632	0.000795531	0.0086014	0.000393826	0.04845	0.968355	0.000928602	0.00921329	0.000366064	0.0500833	1.001	0.000745841	0.00870629	0.000416381	0.0508	1.01532	0.00092806	0.00893357	0.000396363	0.0492833	0.98501	0.000834057	0.00912587	0.000326173	0.0500333
5201	YNR047W	0.02016	0.00335946	0.000178848	0.0208	0.000607219	0.0037738	0.000164427	0.02045	0.983173	0.000553181	0.00361702	0.000179458	0.0204833	0.984774	0.000543067	0.00398656	0.000190836	0.02	0.961538	0.000549657	0.00361702	0.000170689	0.0198	0.951923	0.00049843	0.00338186	0.00018585	0.01945	0.935096	0.000556348	0.00344905	0.000182165	0.0194	0.932692	0.000570665	0.00369541	0.000174136	0.0203	0.975962	0.000516909	0.00388578	0.000190927	0.02045	0.983173	0.000469486	0.00356103	0.000197466	0.0198167
2824	#N/A	0.04474	0.0113665	0.000646275	0.0404333	0.000725907	0.0104969	0.000515035	0.0409833	1.0136	0.000732699	0.0118012	0.00071258	0.0411	1.01649	0.000733906	0.0126087	0.000723299	0.0394167	0.974857	0.000852914	0.0113665	0.000621435	0.0410333	1.01484	0.00073605	0.0113043	0.000654295	0.0404667	1.00083	0.000667516	0.0119876	0.000562942	0.0411333	1.01731	0.000778746	0.0109938	0.000531287	0.0404167	0.999589	0.000759024	0.011118	0.000590515	0.0408333	1.00989	0.000678641	0.0115528	0.000627517	0.0415167
3789	YLL007C	0.06225	0.0109925	0.000378639	0.0550333	0.000790701	0.0115038	0.000352563	0.0553167	1.00515	0.000917684	0.0121053	0.000332351	0.0554667	1.00788	0.00079002	0.010782	0.000324398	0.04975	0.903998	0.000762749	0.0114135	0.000371503	0.0545333	0.990915	0.000919654	0.0111128	0.000380584	0.05545	1.00757	0.000830857	0.0111278	0.00036073	0.05425	0.985767	0.000820739	0.0120602	0.000402438	0.05455	0.991218	0.000859033	0.0116541	0.000389263	0.0541833	0.984555	0.000775689	0.0124211	0.000412987	0.05625
5864	YPL064C	0.06412	0.00906977	0.000478966	0.05645	0.000914269	0.00920266	0.000483645	0.0568167	1.0065	0.000851491	0.00980066	0.00044107	0.05595	0.991143	0.000812716	0.00966777	0.000408515	0.0552	0.977857	0.000773048	0.0107641	0.000541359	0.0550333	0.974903	0.000836678	0.0112625	0.00047906	0.05545	0.982285	0.000890143	0.0104983	0.00044195	0.0549	0.972542	0.000903405	0.00976744	0.000504088	0.0563833	0.998818	0.000882853	0.00993355	0.000514426	0.0557667	0.987895	0.000842902	0.00980066	0.000503093	0.0566167
4393	YML065W	0.03228	0.00541575	0.000270873	0.03055	0.000709893	0.00553611	0.000219821	0.0309167	1.012	0.000703202	0.00520788	0.00023188	0.02975	0.973813	0.000636344	0.00588621	0.000230114	0.0306	1.00164	0.000631939	0.00538293	0.000207155	0.0314833	1.03055	0.000625346	0.00556893	0.000225457	0.03035	0.993453	0.000633182	0.00510941	0.00020855	0.0297	0.972177	0.000653051	0.00554705	0.000218391	0.03025	0.99018	0.000622839	0.00547046	0.00025965	0.0292833	0.958537	0.000701135	0.00536105	0.000243383	0.0307
6158	YPR072W	0.0631	0.0100536	0.000393247	0.0565333	0.000895484	0.0105714	0.00038575	0.0585333	1.03538	0.000874216	0.0104821	0.000403053	0.0580667	1.02712	0.000986457	0.01125	0.000397235	0.05785	1.02329	0.000898522	0.0108036	0.000423306	0.05825	1.03037	0.00093775	0.0105357	0.00039887	0.0572	1.01179	0.000818494	0.0101429	0.000386761	0.0567	1.00295	0.000862696	0.0110536	0.000453955	0.0573667	1.01474	0.000937993	0.0100714	0.000350244	0.0560167	0.990862	0.000810495	0.0103214	0.000397301	0.0580333
2136	YGL165C	0.0925	0.0167188	0.000741382	0.0733667	0.000918081	0.0179167	0.000887588	0.073	0.995002	0.000990838	0.0166667	0.000736532	0.0732167	0.997955	0.000878735	0.0196875	0.000897696	0.0732833	0.998863	0.000874921	0.0170313	0.000732217	0.0731	0.996365	0.00098453	0.0173958	0.000710597	0.0738833	1.00704	0.00103834	0.0192187	0.000885637	0.0737167	1.00477	0.000908734	0.0184375	0.000868996	0.0740167	1.00886	0.000898774	0.0185938	0.000795273	0.0724167	0.987051	0.000767564	0.0189063	0.000897927	0.073
1818	YER174C	0.07028	0.0120082	0.000559266	0.0619167	0.00110737	0.0137705	0.00058697	0.06185	0.998923	0.000799227	0.0121721	0.00053483	0.0613	0.99004	0.000837559	0.0134016	0.000593749	0.0611	0.98681	0.000783948	0.0110246	0.000596168	0.0616333	0.995423	0.000865647	0.0112705	0.000580674	0.06215	1.00377	0.000893143	0.012418	0.000612502	0.0626167	1.01131	0.000942236	0.0116393	0.000581691	0.0610333	0.985732	0.000854377	0.0113525	0.000564147	0.0611	0.98681	0.000915063	0.0118033	0.000550074	0.06175
964	YDL243C	0.05269	0.0087538	0.000480133	0.0489667	0.000812551	0.00927052	0.000474396	0.0483333	0.987065	0.000767795	0.00930091	0.000490889	0.0490667	1.00204	0.000882938	0.00966565	0.000447831	0.0485833	0.99217	0.000923129	0.00890578	0.000462075	0.0476833	0.97379	0.00084474	0.00832827	0.000448336	0.0474667	0.969367	0.00077422	0.00966565	0.000488116	0.04865	0.993532	0.000758396	0.01	0.000501292	0.0475833	0.971748	0.000771248	0.00917933	0.000465581	0.0504667	1.03063	0.000860426	0.00796353	0.000395045	0.048
1651	YER035W	0.19043	0.0332414	0.00121212	0.148617	0.00112052	0.0368966	0.00112919	0.150367	1.01178	0.00111228	0.0351034	0.00136543	0.140517	0.945497	0.00121858	0.0389655	0.00128214	0.133017	0.895032	0.000960834	0.034	0.00122754	0.147533	0.992706	0.000942905	0.0326897	0.00136374	0.1493	1.0046	0.00116398	0.0388966	0.00139853	0.146967	0.988898	0.00107912	0.0354483	0.00114475	0.14755	0.99282	0.00124521	0.0344828	0.00136509	0.150283	1.01121	0.00122006	0.0324828	0.00130436	0.147917
4478	YMR011W	0.21414	0.0222736	0.000436578	0.17615	0.00160837	0.0248614	0.000561606	0.1719	0.975873	0.00128367	0.0238632	0.000581562	0.177183	1.00586	0.00132681	0.0228096	0.000494848	0.1765	1.00199	0.00123402	0.021183	0.000465219	0.160983	0.913897	0.00119377	0.0226617	0.000549207	0.17485	0.99262	0.00129424	0.0252311	0.000593006	0.171117	0.971428	0.00144272	0.0251756	0.000530585	0.175417	0.995839	0.00127644	0.0238078	0.000529599	0.174367	0.989878	0.00125323	0.0267098	0.000567165	0.1753
4169	YLR314C	0.10351	0.0152308	0.000470775	0.0888167	0.00100286	0.0153462	0.000461302	0.08965	1.00938	0.00106854	0.0158269	0.00053329	0.09025	1.01614	0.000973633	0.0169423	0.000475572	0.0885667	0.997185	0.00119446	0.0149808	0.000519992	0.0890667	1.00281	0.00115079	0.0152885	0.000441572	0.0894	1.00657	0.00106833	0.0154808	0.000440717	0.0880333	0.99118	0.00114562	0.0164423	0.00039845	0.08805	0.991368	0.0011438	0.0163269	0.000450974	0.0879833	0.990617	0.000936516	0.0155192	0.000512655	0.0898667
754	YDL041W	0.30419	0.0476923	0.00161136	0.216167	0.00135739	0.05	0.00176667	0.215633	0.99753	0.00118296	0.0547009	0.00195731	0.215317	0.996068	0.00138676	0.0492308	0.00156889	0.217583	1.00655	0.00135506	0.0490598	0.0018135	0.2176	1.00663	0.00131018	0.048547	0.0016646	0.217167	1.00463	0.00137955	0.0484615	0.00163831	0.215117	0.995143	0.00134285	0.0478632	0.00160125	0.216833	1.00308	0.00135279	0.0523077	0.00178725	0.2164	1.00108	0.00135618	0.0702564	0.00184592	0.207917
6109	YPR023C	0.0588	0.010798	0.000510118	0.0543	0.000855172	0.0109975	0.000515119	0.05265	0.969613	0.000939477	0.0104988	0.000408187	0.0520167	0.95795	0.000807483	0.0112219	0.00044707	0.0516333	0.95089	0.000834983	0.0109227	0.000458671	0.0540333	0.995088	0.000845171	0.01	0.000428215	0.0533667	0.982812	0.000826111	0.0119701	0.000481904	0.0511	0.941068	0.00091165	0.0110474	0.000457944	0.0526	0.968692	0.0008499	0.0118204	0.000484033	0.0535833	0.986801	0.000763863	0.0109726	0.000533162	0.05315
976	YDR006C	0.0346	0.00570477	0.000266253	0.0326667	0.000699818	0.00592675	0.000252292	0.0327667	1.00306	0.000678524	0.00610433	0.000251434	0.0315	0.964285	0.00071998	0.00694784	0.000212487	0.0305	0.933673	0.000558608	0.0054606	0.000224038	0.0305	0.933673	0.000682805	0.00599334	0.000240447	0.0321167	0.983163	0.000676699	0.00581576	0.000277849	0.0328833	1.00663	0.000724436	0.00652608	0.000269192	0.0318167	0.97398	0.000702686	0.00594895	0.000228394	0.0321667	0.984694	0.000719192	0.00582686	0.000233754	0.0310833
3887	YLR039C	0.03067	0.00530303	0.000201554	0.0304333	0.000616088	0.00533144	0.000194464	0.02865	0.941403	0.000552586	0.00510417	0.000229925	0.0287167	0.943595	0.000700165	0.00522727	0.000225337	0.0288167	0.946881	0.000586233	0.00516098	0.000250669	0.0290333	0.953998	0.00071946	0.00524621	0.000221627	0.0296167	0.973168	0.00068129	0.0053125	0.00021126	0.02975	0.977548	0.000648694	0.00543561	0.000208963	0.0284333	0.934283	0.000634312	0.00582386	0.000217861	0.02945	0.96769	0.000705086	0.00508523	0.000206778	0.0291167
3271	YJL210W	0.04203	0.00800738	0.000453615	0.0390833	0.000770145	0.00749077	0.000409852	0.0380667	0.973989	0.000691557	0.00904059	0.000416309	0.0382833	0.979531	0.000588723	0.00929889	0.000487352	0.0371	0.949255	0.000684513	0.00833948	0.00044297	0.0372333	0.952665	0.000774491	0.00797048	0.000393474	0.0381167	0.975268	0.000714906	0.00863469	0.000425697	0.0374833	0.959062	0.000653101	0.00937269	0.000472708	0.0383167	0.980385	0.000682803	0.00837638	0.000400941	0.03855	0.986355	0.000639134	0.00900369	0.000435697	0.03855
2247	YGR011W	0.23003	0.0332407	0.00130333	0.163683	0.00122568	0.0333333	0.00131605	0.163133	0.99664	0.00115569	0.0344444	0.00147928	0.1638	1.00071	0.001162	0.0449074	0.00159478	0.1638	1.00071	0.00107166	0.0343519	0.00148055	0.162983	0.995723	0.00113865	0.0357407	0.00146705	0.1647	1.00621	0.00113543	0.0413889	0.00172688	0.162717	0.994098	0.00112547	0.0351852	0.00124782	0.160933	0.983199	0.00121477	0.0336111	0.00125937	0.162733	0.994196	0.00125113	0.0344444	0.00123428	0.1462
5970	YPL169C	0.08503	0.014424	0.000420916	0.0777833	0.00102543	0.0146912	0.000421241	0.0749833	0.964003	0.00099469	0.0154925	0.000458156	0.07715	0.991858	0.0010859	0.0150083	0.000421575	0.0742167	0.954147	0.00107545	0.0137896	0.000483839	0.0758833	0.975573	0.00107703	0.013773	0.000454601	0.07605	0.977716	0.00106038	0.0152421	0.000398095	0.0746833	0.960146	0.000861616	0.0152588	0.000377086	0.07165	0.921149	0.000836853	0.0146912	0.00047457	0.0762	0.979645	0.001016	0.0146912	0.000471565	0.0765167
4997	YNL185C	0.09162	0.0161392	0.000795285	0.0750333	0.00101262	0.0144304	0.000788602	0.0776	1.03421	0.000937733	0.0160759	0.000815809	0.0729	0.971569	0.000848331	0.0160127	0.000748041	0.07725	1.02954	0.000959559	0.0138608	0.000674731	0.0763167	1.0171	0.000974483	0.0136709	0.000791912	0.0759667	1.01244	0.000978223	0.0152532	0.000712444	0.0766	1.02088	0.00101064	0.0151266	0.000808132	0.07615	1.01488	0.000834547	0.0134177	0.000647436	0.0755333	1.00666	0.000862991	0.0149367	0.000748396	0.0768167
900	YDL181W	0.14749	0.0251765	0.00125786	0.1239	0.00120019	0.0257647	0.00120833	0.120267	0.970678	0.00119463	0.0231765	0.00122873	0.11245	0.907587	0.00102748	0.0455294	0.00171926	0.110267	0.889968	0.000745211	0.0252941	0.00111952	0.112217	0.905706	0.00101376	0.0267059	0.00136381	0.12085	0.975383	0.00124226	0.024	0.00129001	0.121967	0.984399	0.00107359	0.0250588	0.00117226	0.122633	0.989774	0.00135523	0.0264706	0.00122781	0.124033	1.00107	0.00119117	0.0238824	0.00122873	0.123267
5632	YOR229W	0.06642	0.00976445	0.000382446	0.0598167	0.000906248	0.00937901	0.000343059	0.0596667	0.997492	0.000832951	0.00989293	0.000445149	0.0568167	0.949847	0.00088479	0.01	0.000443332	0.06015	1.00557	0.000956222	0.00961456	0.000398237	0.0588	0.983003	0.000840767	0.0101927	0.000405945	0.0592	0.98969	0.000872008	0.00950749	0.000420883	0.0588167	0.983282	0.000855211	0.00963597	0.000435287	0.0596667	0.997492	0.000941257	0.0105139	0.000412774	0.0588333	0.98356	0.000870063	0.00965739	0.00038266	0.0589
5155	YNR003C	0.12486	0.0166877	0.00059833	0.102317	0.00107372	0.0176341	0.000552082	0.101017	0.987294	0.00108788	0.0176972	0.000529169	0.100083	0.978166	0.00109113	0.0187382	0.000582029	0.100233	0.979632	0.00106368	0.0180126	0.000628133	0.100717	0.984362	0.00104194	0.0178233	0.000479821	0.101083	0.987939	0.000949165	0.0178549	0.000608301	0.101367	0.990715	0.00109321	0.0171924	0.000610226	0.0974333	0.952269	0.00107122	0.0180757	0.000681712	0.101683	0.993804	0.00116624	0.0189274	0.000580597	0.100567
2021	YGL050W	0.07046	0.0110623	0.000596562	0.0621833	0.000963779	0.0119048	0.000585899	0.0626333	1.00724	0.00084952	0.0132234	0.000623305	0.0623	1.00188	0.00103224	0.0133333	0.000613621	0.06325	1.01715	0.00086151	0.0127106	0.00055489	0.0641667	1.0319	0.0009204	0.0125275	0.000643375	0.0655333	1.05387	0.00101091	0.0117949	0.000529967	0.0617167	0.992496	0.000861866	0.0124542	0.000670099	0.0608667	0.978827	0.000880418	0.0118681	0.000558982	0.0611833	0.983919	0.00108198	0.0125275	0.000664313	0.0619833
3928	YLR080W	0.16023	0.0240541	0.00050347	0.124767	0.000979335	0.0241892	0.000567037	0.12495	1.00147	0.000975111	0.0255631	0.000616668	0.12545	1.00547	0.0010884	0.0286036	0.000629235	0.126767	1.01603	0.000979567	0.0255856	0.000584919	0.126217	1.01162	0.00108735	0.0248874	0.000585675	0.1229	0.985036	0.00104665	0.0242342	0.000554578	0.124917	1.0012	0.000998637	0.0270045	0.000566923	0.125617	1.00681	0.00109406	0.0262838	0.000608796	0.12445	0.997459	0.00103616	0.0258559	0.000567822	0.1267
2513	YGR275W	0.08193	0.0142675	0.000681615	0.0681333	0.000948539	0.015414	0.000751292	0.0693833	1.01835	0.000866196	0.0144586	0.000781934	0.0691833	1.01541	0.000940502	0.0181529	0.000825806	0.0676667	0.993152	0.000924241	0.0147771	0.000642604	0.0690667	1.0137	0.000818646	0.0142675	0.000783336	0.0683667	1.00343	0.000902828	0.0148408	0.000788261	0.0687167	1.00856	0.000919277	0.0150318	0.000665638	0.0673167	0.988015	0.000929712	0.0147771	0.000667873	0.06775	0.994374	0.000867085	0.0136943	0.000712813	0.06715
2043	YGL072C	0.13426	0.027563	0.00121877	0.1075	0.000989836	0.0252101	0.000989891	0.10215	0.950233	0.000931053	0.0281513	0.0012894	0.106167	0.9876	0.000982075	0.027563	0.0010332	0.1056	0.982326	0.000977742	0.0260504	0.00104305	0.103783	0.965423	0.000985921	0.0269748	0.00105538	0.104533	0.9724	0.000941582	0.037479	0.00150134	0.103417	0.962019	0.000879418	0.027563	0.00118276	0.103767	0.965274	0.000897362	0.025042	0.00111309	0.104967	0.976437	0.000977875	0.0296639	0.00127298	0.1033
2334	YGR098C	0.03612	0.00620859	0.000190858	0.03445	0.000763373	0.00639264	0.000211093	0.0329333	0.955974	0.000808123	0.00677301	0.000200788	0.0345167	1.00194	0.000752243	0.00656442	0.000203935	0.0325333	0.944363	0.000728581	0.0062638	0.000185969	0.0335	0.972424	0.000745128	0.00621472	0.00017388	0.0325333	0.944363	0.00066556	0.00640491	0.000204089	0.0333167	0.967103	0.000742077	0.00693865	0.000175209	0.0327167	0.949687	0.000682038	0.00653988	0.000189229	0.0342167	0.993228	0.000701216	0.00665644	0.000169115	0.0334833
1920	YFR011C	0.16868	0.0218824	0.000873582	0.139267	0.00122383	0.0228824	0.000896774	0.140183	1.00658	0.00108788	0.0225294	0.000935918	0.1368	0.982286	0.00121345	0.0252941	0.00102053	0.136917	0.983126	0.00119668	0.0212941	0.000908061	0.138183	0.992216	0.00115859	0.0224706	0.000937144	0.138083	0.991498	0.00138628	0.0225882	0.000900016	0.137317	0.985998	0.00149024	0.0241176	0.0010579	0.1324	0.950692	0.00122891	0.0228824	0.000908508	0.137133	0.984677	0.00113286	0.0232353	0.00101315	0.137767
144	YBL032W	0.0907	0.0140945	0.000564466	0.0781	0.000985681	0.014147	0.00055345	0.0770167	0.986129	0.00108198	0.0150656	0.000489745	0.0811333	1.03884	0.001238	0.015958	0.000646889	0.0794833	1.01771	0.00101505	0.014042	0.000542522	0.07905	1.01216	0.00103347	0.0141995	0.000490426	0.0784667	1.0047	0.000901163	0.0140945	0.000513612	0.08055	1.03137	0.000993995	0.0153281	0.000581716	0.0791833	1.01387	0.000992694	0.014147	0.000597423	0.0788333	1.00939	0.000975124	0.0133071	0.00056272	0.0792333
6290	YPR202W	0.04659	0.00920168	0.000482768	0.0448	0.00082484	0.0097479	0.000581553	0.0437167	0.975819	0.000920509	0.0094958	0.000583841	0.0449667	1.00372	0.000817835	0.00970588	0.000497468	0.0427167	0.953498	0.000720828	0.00886555	0.000476004	0.0438833	0.979538	0.000906298	0.01	0.000571871	0.0448333	1.00074	0.000836854	0.00962185	0.00054449	0.0424667	0.947917	0.000814884	0.00941176	0.000453625	0.04245	0.947545	0.000719568	0.00894958	0.000478872	0.04375	0.976563	0.000740884	0.00869748	0.000433877	0.0416833
1192	YDR219C	0.07076	0.0106667	0.000438689	0.0614333	0.000865988	0.00993548	0.000407297	0.0612833	0.997558	0.000855727	0.0114839	0.000433604	0.0616333	1.00326	0.00095678	0.0118495	0.000436073	0.0592333	0.964189	0.0007905	0.010086	0.000443795	0.0620667	1.01031	0.000886398	0.0105376	0.000394012	0.06035	0.982366	0.000887413	0.0111183	0.000443114	0.0598333	0.973955	0.000899217	0.0112043	0.000441236	0.0600167	0.976941	0.00092837	0.011957	0.000431531	0.0614167	0.99973	0.000819011	0.0103871	0.00036226	0.05935
4731	YMR252C	0.20854	0.0328358	0.00128811	0.161983	0.00118174	0.033806	0.00136293	0.160267	0.989406	0.00133406	0.0352985	0.00120068	0.161733	0.998457	0.00105132	0.0481343	0.00163552	0.161933	0.999691	0.00113726	0.0347015	0.00129854	0.160733	0.992283	0.00123581	0.0335075	0.00125908	0.1604	0.990227	0.00117027	0.0321642	0.00124638	0.160683	0.991974	0.0012797	0.0398507	0.00140305	0.163783	1.01111	0.00132385	0.0341791	0.00123486	0.161017	0.994036	0.00136973	0.0359701	0.00122191	0.16105
6206	YPR120C	0.0627	0.00931034	0.000457837	0.0559833	0.000832302	0.0102759	0.000484256	0.0560833	1.00179	0.000918512	0.0111034	0.000469099	0.0563333	1.00625	0.000868269	0.011931	0.000451098	0.05595	0.999405	0.000863771	0.0102989	0.00042116	0.0551	0.984222	0.000806262	0.00931034	0.000395945	0.0561167	1.00238	0.00096153	0.0101609	0.000377549	0.0557167	0.995238	0.000804303	0.0110115	0.000437259	0.0547	0.977077	0.00081485	0.0108506	0.000473703	0.0556167	0.993452	0.000888804	0.0109425	0.000435808	0.0560167
5074	YNL262W	0.00524	0.0010351	5.87461e-05	0.00566667	0.00028669	0.000940594	6.03408e-05	0.00511667	0.902941	0.000287928	0.000976598	5.92906e-05	0.00501667	0.885294	0.000294006	0.00111611	6.28191e-05	0.0055	0.970588	0.000306286	0.000945095	5.62298e-05	0.0051	0.899999	0.000317482	0.000909091	6.06432e-05	0.00478333	0.844117	0.000312837	0.000967597	5.90531e-05	0.00508333	0.897058	0.000291955	0.000922592	5.31599e-05	0.00511667	0.902941	0.000254487	0.000913591	5.50993e-05	0.00481667	0.85	0.000272389	0.00105311	5.79385e-05	0.0055
3870	YLR022C	0.07489	0.01076	0.000519612	0.0621667	0.000868759	0.0122	0.000560947	0.0644667	1.037	0.000777654	0.01156	0.000579611	0.0630833	1.01474	0.000949165	0.01236	0.000607661	0.06365	1.02386	0.000908684	0.0114	0.000546202	0.0626167	1.00724	0.000914145	0.01228	0.000566392	0.0632333	1.01716	0.000985911	0.01348	0.000680073	0.0653	1.0504	0.000931078	0.01192	0.000523634	0.0611	0.982841	0.000804643	0.01168	0.000544121	0.0634833	1.02118	0.000791101	0.0124	0.000558395	0.06385
2772	YHR165C	0.01321	0.00240779	8.49052e-05	0.0136833	0.000461227	0.00225446	9.45943e-05	0.0128667	0.940321	0.00045553	0.00237878	9.29687e-05	0.0130167	0.951284	0.000447758	0.00257356	9.69681e-05	0.0132333	0.967113	0.000449731	0.00233734	9.37009e-05	0.0128	0.935447	0.000451656	0.00213842	8.06774e-05	0.0124833	0.912302	0.000432168	0.00218815	9.90749e-05	0.01235	0.90256	0.00048798	0.00254041	0.000102649	0.0131833	0.963459	0.000473836	0.00251554	0.000105279	0.01365	0.997566	0.000447758	0.00237049	9.19185e-05	0.0132333
6255	YPR168W	0.19985	0.0250955	0.000962144	0.159133	0.00129169	0.0252866	0.000938779	0.160017	1.00556	0.00121807	0.025414	0.000990445	0.162967	1.02409	0.00139265	0.0259873	0.000917483	0.159367	1.00147	0.00120621	0.0259873	0.0010441	0.159617	1.00304	0.00133281	0.0263694	0.00109948	0.15975	1.00388	0.00135694	0.0229299	0.000927891	0.159	0.999164	0.00121189	0.024586	0.000886927	0.14075	0.88448	0.0010854	0.0278344	0.00102398	0.157667	0.990788	0.00121516	0.0249682	0.00103213	0.15815
3020	YIR006C	0.02203	0.0037027	0.000152147	0.0209333	0.000591539	0.00388514	0.000147766	0.0205	0.979301	0.000528898	0.00387162	0.000157377	0.0212833	1.01672	0.000626233	0.00393919	0.00015595	0.0209833	1.00239	0.000528145	0.00398649	0.000158158	0.0215167	1.02787	0.000583228	0.00389865	0.000161467	0.0216833	1.03583	0.000571149	0.00365541	0.000158038	0.0208333	0.995223	0.000594493	0.00418243	0.000177895	0.0217167	1.03742	0.000611394	0.00403378	0.000151218	0.0213333	1.01911	0.000569412	0.00388514	0.000170318	0.0212
1417	YDR439W	0.07034	0.0116427	0.000490424	0.0598333	0.000851293	0.0109798	0.000529914	0.0599667	1.00223	0.000873794	0.0116427	0.000520597	0.0610333	1.02006	0.000866891	0.0135735	0.000514663	0.0614333	1.02674	0.000898435	0.0124207	0.000540991	0.0617667	1.03231	0.000950193	0.0120749	0.000476001	0.0605667	1.01226	0.000983148	0.0127089	0.000504352	0.0610167	1.01978	0.00090781	0.0136599	0.000528192	0.0608333	1.01671	0.000878168	0.0121037	0.000474762	0.0613167	1.02479	0.000834071	0.0118732	0.000489317	0.06105
1457	YDR480W	0.07873	0.013808	0.000630774	0.0731167	0.00101894	0.0143963	0.000578963	0.0707167	0.967176	0.000948233	0.0133746	0.000591505	0.0720667	0.985639	0.000970059	0.0188854	0.000688705	0.0717333	0.98108	0.00108267	0.0147368	0.000596837	0.0726	0.992933	0.00112715	0.0143034	0.000626668	0.0716	0.979256	0.000943338	0.0124149	0.000605581	0.0714	0.976521	0.00108732	0.013808	0.000608682	0.0721667	0.987007	0.000995261	0.0141486	0.000542115	0.0711667	0.97333	0.000955749	0.0131579	0.000549498	0.0698333
2899	YIL062C	0.19075	0.0331169	0.00119332	0.15	0.00124897	0.028961	0.00120023	0.14385	0.959	0.00144147	0.0301948	0.00114878	0.148283	0.988553	0.00123791	0.0296753	0.00121389	0.1181	0.787333	0.00100052	0.0333766	0.00110154	0.14995	0.999667	0.00112894	0.0298052	0.000909305	0.1454	0.969333	0.00111522	0.0298701	0.000950504	0.1502	1.00133	0.00122313	0.0331169	0.00125996	0.148617	0.99078	0.00114628	0.0318182	0.00100549	0.141767	0.945113	0.0011546	0.0314935	0.00128322	0.15275
4728	YMR250W	0.06956	0.0104615	0.000368133	0.0617333	0.00101763	0.00981197	0.000391935	0.0604167	0.978673	0.00078653	0.0106325	0.000324485	0.0608833	0.986231	0.000937169	0.0094188	0.000316027	0.0551	0.892549	0.000674586	0.00993162	0.000373292	0.0593333	0.961123	0.000789273	0.00979487	0.000401134	0.06125	0.992171	0.00091604	0.0101709	0.000369826	0.0611667	0.990822	0.000883317	0.0102393	0.000380255	0.0601667	0.974623	0.000849626	0.0106325	0.000374794	0.05935	0.961394	0.000948424	0.0107863	0.000483896	0.06115
4502	YMR033W	0.08373	0.0115203	0.00043773	0.0696833	0.000832506	0.0124839	0.000475905	0.0710333	1.01937	0.00086885	0.0127623	0.000410301	0.0723667	1.03851	0.00096451	0.0114775	0.00038755	0.0646833	0.928247	0.000856998	0.0125696	0.00041791	0.0718833	1.03157	0.000964943	0.0128051	0.000445359	0.0725333	1.0409	0.000939291	0.0117987	0.000406377	0.0713167	1.02344	0.00094014	0.0137901	0.000485891	0.0713167	1.02344	0.0010395	0.012334	0.000503667	0.0693	0.994499	0.000991175	0.0128908	0.000468898	0.0717
4365	YML036W	0.23137	0.0372376	0.00115351	0.1651	0.00110493	0.0354696	0.00107399	0.16245	0.983949	0.00115598	0.0359116	0.00107201	0.164467	0.996166	0.0012955	0.0450829	0.00152572	0.167167	1.01252	0.00121504	0.0341989	0.00102507	0.1652	1.00061	0.0011359	0.0377901	0.00110975	0.1669	1.0109	0.0011512	0.0388398	0.00110901	0.15665	0.948819	0.000884918	0.0382873	0.00123345	0.165	0.999394	0.0012799	0.0378453	0.00118219	0.164617	0.997075	0.00116121	0.0398895	0.00117745	0.167417
3493	YKL045W	0.07738	0.0125	0.000416505	0.06505	0.000900463	0.0127652	0.000463595	0.0660833	1.01588	0.000910454	0.0128788	0.000416505	0.06695	1.02921	0.000983965	0.0121023	0.000387268	0.0589	0.905457	0.000797212	0.012803	0.000441352	0.0680333	1.04586	0.000913253	0.012197	0.000404306	0.0645833	0.992826	0.000857223	0.0122538	0.000416904	0.0660667	1.01563	0.000957532	0.0135985	0.000475104	0.0676	1.0392	0.00103978	0.0126894	0.000464289	0.0656667	1.00948	0.00105135	0.0126705	0.000442656	0.0650333
4156	YLR302C	0.33965	0.0549167	0.00136299	0.213883	0.000938861	0.0538333	0.00140055	0.21185	0.990495	0.00107214	0.0539167	0.00142081	0.2122	0.992131	0.00103474	0.0626667	0.00121679	0.178683	0.835424	0.000731615	0.0596667	0.00158249	0.21045	0.983949	0.000878606	0.0528333	0.00145902	0.208433	0.974519	0.000921114	0.053	0.00165172	0.212067	0.991509	0.000944899	0.0520833	0.00136962	0.2068	0.966884	0.00085102	0.0528333	0.00141964	0.2063	0.964546	0.000936299	0.0488333	0.00135216	0.189917
4090	YLR239C	0.05657	0.0085061	0.000411547	0.0483167	0.000818014	0.00929878	0.000485705	0.0493333	1.02104	0.000787116	0.00905488	0.000483905	0.0501667	1.03829	0.000821818	0.00935976	0.000436073	0.0449333	0.929975	0.000758107	0.00841463	0.000446528	0.0478333	0.989995	0.000701639	0.00838415	0.000451292	0.0483333	1.00034	0.000747217	0.00905488	0.00043214	0.0488167	1.01035	0.00068272	0.00871951	0.000471125	0.0466833	0.966194	0.00079339	0.00911585	0.000455725	0.0474667	0.982408	0.000753442	0.00871951	0.000379726	0.0464
1650	YER034W	0.14308	0.0275135	0.00106462	0.1253	0.00119573	0.0293514	0.0011589	0.124517	0.993751	0.00128615	0.0275135	0.00104197	0.117533	0.938013	0.00121899	0.030973	0.00112919	0.1241	0.990423	0.0011196	0.0279459	0.00111377	0.122433	0.977119	0.00127845	0.028	0.00111197	0.12325	0.983639	0.00108618	0.0383243	0.00147742	0.122267	0.975794	0.00111379	0.030973	0.00127314	0.12445	0.993216	0.00123093	0.0291351	0.0010414	0.11905	0.95012	0.00112738	0.0294595	0.00112528	0.124483
1001	YDR031W	0.19906	0.0272727	0.00125219	0.159917	0.0012635	0.028843	0.00122402	0.158717	0.992496	0.00119062	0.0290083	0.00136404	0.15745	0.984573	0.00120472	0.0389256	0.00167498	0.158867	0.993434	0.001277	0.0281818	0.00117522	0.161083	1.00729	0.00122222	0.0286777	0.00114738	0.159117	0.994997	0.00112138	0.0293388	0.00114689	0.158267	0.989682	0.00120624	0.0314876	0.00111809	0.158733	0.992596	0.00122007	0.0291736	0.00107202	0.14995	0.937674	0.00120378	0.0365289	0.001347	0.155117
6143	YPR057W	0.0733	0.0132551	0.000591664	0.06375	0.000876836	0.013607	0.000507077	0.0662	1.03843	0.00089244	0.0140469	0.000554639	0.0622333	0.976209	0.000844178	0.0160997	0.00061066	0.0634333	0.995032	0.000908723	0.0127273	0.000535195	0.06425	1.00784	0.000872299	0.0132551	0.000550167	0.0623667	0.978301	0.000918143	0.0139883	0.000545965	0.0644833	1.0115	0.000885943	0.014868	0.000538521	0.0646167	1.0136	0.000843048	0.0141056	0.000522712	0.0647	1.0149	0.000860854	0.0132845	0.00060046	0.06355
4497	YMR029C	0.06818	0.0109178	0.000429522	0.0602833	0.000882211	0.0106692	0.00039786	0.0598333	0.992535	0.00112089	0.0117591	0.000405471	0.0595333	0.987559	0.000939472	0.0111281	0.000465438	0.0611	1.01355	0.000986026	0.0112428	0.000382663	0.0612333	1.01576	0.000897362	0.0107457	0.00041313	0.06245	1.03594	0.000835144	0.0105545	0.000379923	0.0602167	0.998895	0.000832493	0.0115679	0.000420819	0.0606833	1.00664	0.000949081	0.0121033	0.000403331	0.0616833	1.02322	0.000821471	0.0111472	0.000514667	0.0623
473	YBR235W	0.05821	0.0101161	0.000266338	0.0524667	0.000832774	0.0103036	0.000307014	0.0516833	0.985069	0.000848289	0.0100446	0.000230067	0.0519333	0.989834	0.000887229	0.0100714	0.000268171	0.04705	0.896759	0.000719726	0.0106696	0.000260258	0.0526833	1.00413	0.000734553	0.00980357	0.000268444	0.0515167	0.981893	0.000744212	0.0100089	0.000239395	0.0510667	0.973316	0.000737873	0.0103036	0.000267667	0.05045	0.961562	0.000760695	0.0104286	0.000258535	0.0520833	0.992693	0.00078653	0.00974107	0.000235213	0.0502
1092	YDR119W	0.06972	0.0114453	0.000337529	0.0609	0.000988667	0.0125391	0.000376468	0.0621333	1.02025	0.00102682	0.0122266	0.000348919	0.0622	1.02135	0.000907493	0.0117188	0.000341455	0.0634	1.04105	0.000814342	0.0119661	0.00032733	0.0610333	1.00219	0.000815336	0.0118359	0.000320602	0.0616667	1.01259	0.000879942	0.0123307	0.000317544	0.06245	1.02545	0.00091761	0.0126172	0.000376945	0.0620667	1.01916	0.000958301	0.0123047	0.000346671	0.06335	1.04023	0.000832438	0.0134766	0.000411891	0.0642167
1074	YDR101C	0.13126	0.0170152	0.000433002	0.111533	0.00113949	0.0180438	0.000463055	0.10965	0.983117	0.00109189	0.0185666	0.000419663	0.113017	1.01331	0.00107631	0.0192243	0.000535413	0.112017	1.00434	0.00131965	0.0178921	0.000462048	0.11375	1.01988	0.00113543	0.0186678	0.000478315	0.112433	1.00807	0.00102581	0.0176054	0.000426402	0.111133	0.996414	0.00111057	0.0170826	0.000443306	0.110083	0.986999	0.00115596	0.0171164	0.000502062	0.1081	0.96922	0.00130317	0.0196459	0.000446385	0.113333
304	YBR073W	0.05103	0.0082684	0.000251442	0.0465167	0.000865685	0.00813853	0.000304714	0.0463	0.995341	0.000838911	0.00832251	0.000266295	0.0463333	0.996057	0.000757389	0.0090368	0.000270162	0.0465333	1.00036	0.000764718	0.0087013	0.000286289	0.0470667	1.01182	0.000764139	0.00853896	0.000275645	0.0461833	0.992833	0.000897259	0.00871212	0.000273241	0.0471167	1.0129	0.000784178	0.00916667	0.000291474	0.0479	1.02974	0.000813541	0.00863636	0.000260067	0.0479833	1.03153	0.000774153	0.00872294	0.00028998	0.0465
5852	YPL052W	0.09057	0.0142466	0.000550706	0.0718167	0.000939175	0.0140068	0.00057904	0.07355	1.02414	0.00080831	0.0147945	0.000608828	0.0738667	1.02854	0.00101901	0.0142808	0.000496628	0.0651333	0.906938	0.000672424	0.0140068	0.000564388	0.07275	1.013	0.000852582	0.0153082	0.00065169	0.0733667	1.02158	0.000880257	0.0144521	0.000594307	0.07405	1.0311	0.000912593	0.0161301	0.00060174	0.0725	1.00951	0.000893843	0.014589	0.000629583	0.0733333	1.02112	0.000991981	0.0149658	0.000530643	0.0736833
2539	YHL004W	0.06823	0.0106091	0.000428039	0.0596333	0.000860261	0.0107107	0.000435951	0.0598667	1.00391	0.000807618	0.0116244	0.000463145	0.0582667	0.977083	0.000827119	0.010736	0.000383452	0.05365	0.899665	0.000661381	0.010533	0.000399437	0.06005	1.00699	0.000855264	0.0109898	0.000514092	0.0574333	0.963108	0.000949775	0.0110152	0.000451708	0.0599833	1.00587	0.000934456	0.0117005	0.000371331	0.0578167	0.969537	0.000783758	0.0113706	0.000443277	0.06085	1.0204	0.00076502	0.0105838	0.000441159	0.06015
1241	YDR268W	0.09042	0.0139842	0.000524301	0.0750167	0.000912668	0.0150396	0.000483419	0.0766333	1.02155	0.000995113	0.0151979	0.000548948	0.0733833	0.978226	0.000905797	0.0145383	0.000489254	0.07395	0.98578	0.000933594	0.0149077	0.000538833	0.0762	1.01577	0.000904741	0.0144855	0.000580855	0.0761167	1.01466	0.000992282	0.0134828	0.000508336	0.0757	1.00911	0.00093436	0.0141953	0.000535402	0.0737167	0.982671	0.000899014	0.0149868	0.000524816	0.0773333	1.03088	0.000982219	0.0143799	0.0005104	0.0770667
1463	YDR486C	0.10022	0.0161135	0.000788297	0.08475	0.00107438	0.0170742	0.000700476	0.0835333	0.985644	0.000976512	0.0163755	0.000698473	0.0842667	0.994297	0.0010517	0.0136245	0.000663928	0.0736833	0.869419	0.000873896	0.0159389	0.000701253	0.0843167	0.994887	0.000913785	0.0151092	0.000675951	0.0827833	0.976794	0.00097004	0.0158079	0.000694016	0.0842	0.99351	0.000958704	0.0160262	0.000660328	0.0826833	0.975614	0.00099138	0.0176856	0.00078255	0.0827833	0.976794	0.00105001	0.0140611	0.000734336	0.0840167
5118	YNL306W	0.14382	0.0225806	0.000833984	0.1199	0.00107581	0.0239631	0.000853247	0.117033	0.976088	0.00109688	0.0226267	0.00082246	0.118633	0.989433	0.00120494	0.0231797	0.000583083	0.1112	0.92744	0.000979352	0.0240553	0.000780516	0.115533	0.963578	0.000997361	0.0234562	0.000787467	0.116683	0.973169	0.00108334	0.0226267	0.000781944	0.1164	0.970809	0.00109433	0.023871	0.000866801	0.117967	0.983878	0.00110204	0.0239171	0.000794589	0.115533	0.963578	0.00112553	0.0226267	0.000848395	0.116667
4160	YLR306W	0.20307	0.0325	0.00119151	0.164367	0.0011085	0.0314894	0.00108973	0.164633	1.00162	0.00117522	0.0353723	0.00110471	0.160767	0.978098	0.00125405	0.0380319	0.00108627	0.1474	0.896774	0.0008794	0.0317553	0.00116346	0.152333	0.926786	0.00112656	0.0337766	0.00123079	0.163183	0.992797	0.0012797	0.0357447	0.00117242	0.16535	1.00598	0.00130432	0.0389894	0.00110387	0.1619	0.984991	0.00112958	0.036383	0.00111082	0.1637	0.995942	0.00121739	0.0382979	0.00109322	0.167167
174	YBL061C	0.04872	0.00821839	0.000319338	0.0446667	0.000828515	0.00816092	0.000305724	0.0439	0.982835	0.000719082	0.00824713	0.000312362	0.0422333	0.945521	0.000713145	0.00928161	0.000360447	0.0450333	1.00821	0.000807723	0.0083908	0.000316449	0.0449667	1.00672	0.000762974	0.00811782	0.000280198	0.0444833	0.995894	0.000736018	0.00814655	0.000316672	0.0447	1.00075	0.000763122	0.00895115	0.000326367	0.0434667	0.973134	0.000682049	0.00862069	0.000319285	0.04435	0.99291	0.000802059	0.0083046	0.000313681	0.0443667
467	YBR230C	0.26475	0.0403731	0.00152297	0.204117	0.00122456	0.0406716	0.00148243	0.194483	0.952802	0.00146565	0.0384328	0.00135003	0.1912	0.936718	0.00120487	0.0387313	0.00142505	0.202517	0.992161	0.00147102	0.0386567	0.00147861	0.204033	0.999588	0.00145896	0.0384328	0.00152774	0.205417	1.00637	0.00145706	0.0439552	0.00138952	0.193467	0.947824	0.0011184	0.0441045	0.00155619	0.1999	0.97934	0.00134086	0.0397015	0.00142977	0.199283	0.976318	0.00130583	0.0452985	0.00143126	0.198517
663	YCR052W	0.07058	0.0122774	0.000439926	0.0615333	0.000866204	0.0111387	0.000430403	0.06065	0.985645	0.000887605	0.0115942	0.000436678	0.0604833	0.982936	0.000976226	0.0139545	0.000466338	0.0607	0.986458	0.000919685	0.012236	0.000463964	0.0605167	0.983479	0.000892	0.0121325	0.000423478	0.06175	1.00352	0.000928333	0.0110145	0.000451335	0.0617333	1.00325	0.000977278	0.0116563	0.000440323	0.0601	0.976707	0.000871794	0.012236	0.000444711	0.0619667	1.00704	0.00080117	0.0114079	0.000389562	0.0610833
2516	YGR278W	0.05666	0.00942808	0.000408549	0.0505833	0.000810663	0.00965338	0.000347711	0.0506167	1.00066	0.000856323	0.0103293	0.000400671	0.0510833	1.00988	0.000832398	0.0115771	0.000446923	0.0518333	1.02471	0.00085096	0.0103813	0.000370116	0.0526333	1.04053	0.000772645	0.01026	0.000427865	0.05215	1.03097	0.000932877	0.00925477	0.000352059	0.0499333	0.98715	0.000770713	0.0109185	0.000398047	0.0518	1.02405	0.000847348	0.00984402	0.000418597	0.0511	1.01021	0.000963934	0.0105893	0.000419339	0.0519
5782	YOR377W	0.06458	0.0109333	0.000423822	0.0569	0.000917476	0.0103429	0.000409279	0.05625	0.988576	0.000953336	0.0102286	0.000403265	0.0575167	1.01084	0.000821126	0.011619	0.00044419	0.0596667	1.04862	0.000965632	0.0109714	0.000468225	0.0581167	1.02138	0.000857316	0.0110095	0.00043754	0.0591833	1.04013	0.000932938	0.0108762	0.000434752	0.0567167	0.996779	0.000913896	0.0109524	0.000381297	0.0567833	0.997949	0.000785044	0.0109905	0.000367937	0.0565167	0.993264	0.000830598	0.0116381	0.000400724	0.0590167
1126	YDR154C	0.16608	0.0262931	0.00116421	0.126083	0.00111858	0.0285345	0.00140783	0.127483	1.0111	0.00108203	0.0278448	0.00106545	0.1281	1.016	0.00111366	0.0427586	0.0015377	0.123483	0.979379	0.000947886	0.027931	0.00112946	0.12515	0.9926	0.00106689	0.0277586	0.0011849	0.122633	0.972637	0.00104328	0.0275862	0.00118758	0.126483	1.00317	0.00108762	0.0302586	0.00135738	0.128817	1.02168	0.00115078	0.0268966	0.00112381	0.126783	1.00555	0.00106959	0.0318966	0.00118438	0.1218
59	YAL051W	0.06754	0.0104489	0.000252987	0.0598	0.000843863	0.0103152	0.00025452	0.0573	0.958194	0.000776888	0.0112894	0.000249863	0.05925	0.990803	0.000775279	0.0109265	0.00030912	0.0584167	0.976868	0.000891581	0.0106686	0.000269115	0.0589167	0.985229	0.000889671	0.0111748	0.000262265	0.0595167	0.995263	0.000830325	0.0106017	0.000315433	0.0603	1.00836	0.000893487	0.0114804	0.000332241	0.05785	0.967391	0.00100286	0.0106877	0.000313121	0.0610167	1.02035	0.000933363	0.0107163	0.000282455	0.0591167
3415	YJR133W	0.20198	0.0212919	0.000704942	0.15735	0.00134049	0.0231579	0.0008638	0.149233	0.948414	0.00117252	0.0235885	0.000794896	0.158483	1.0072	0.00125646	0.0246411	0.000943058	0.1545	0.981888	0.00112795	0.0228708	0.000868815	0.156233	0.992901	0.0010673	0.0228708	0.000804607	0.153983	0.978602	0.00127411	0.0215789	0.000786744	0.156567	0.995024	0.00117576	0.0234928	0.000776584	0.146717	0.932425	0.00110637	0.0251675	0.000833244	0.1547	0.983159	0.00115817	0.0213876	0.000718334	0.1492
2829	#N/A	0.01648	0.010381	0.000307088	0.01615	0.000470595	0.010381	0.000335875	0.0158667	0.982458	0.000518059	0.010381	0.000307088	0.0164833	1.02064	0.000487283	0.0100952	0.000228463	0.0156333	0.968006	0.00049472	0.00980952	0.000164105	0.0160833	0.99587	0.000443739	0.0100952	0.000298685	0.0160333	0.992774	0.000548512	0.00990476	0.000188513	0.0157	0.972136	0.000481599	0.01	0.000249935	0.0162	1.0031	0.000512891	0.00990476	0.000188513	0.0151	0.934985	0.000486657	0.0104762	0.0002886	0.0163667
4249	YLR393W	0.0655	0.01	0.00045593	0.0567333	0.000849767	0.0101434	0.000483175	0.05675	1.00029	0.000829669	0.0130466	0.000640561	0.0566667	0.998826	0.000786035	0.0126165	0.00057582	0.0533333	0.94007	0.000784952	0.0119713	0.000537534	0.05635	0.993244	0.000891364	0.011828	0.00045074	0.0571333	1.00705	0.000831956	0.0124014	0.000575683	0.0558833	0.985018	0.000790871	0.0122581	0.000593088	0.0578167	1.0191	0.000831825	0.012043	0.000525948	0.0565	0.995888	0.000799442	0.0116846	0.000538508	0.0585333
2458	YGR221C	0.01614	0.00336013	0.000176549	0.01655	0.000517389	0.00340836	0.000210839	0.01615	0.975831	0.000566265	0.00374598	0.000193592	0.01545	0.933535	0.000519902	0.00364952	0.000182079	0.0158833	0.959716	0.000461939	0.00355305	0.000204509	0.0161333	0.974822	0.000496493	0.00366559	0.000210589	0.0159833	0.965758	0.000532953	0.00329582	0.000184267	0.0159833	0.965758	0.000447378	0.00379421	0.000195577	0.0156	0.942598	0.000504781	0.00340836	0.000193898	0.0148	0.89426	0.000455032	0.00342444	0.000208797	0.0155667
4148	YLR294C	0.21162	0.0313761	0.0013631	0.151983	0.00117356	0.0309174	0.00128176	0.1529	1.00603	0.00115945	0.0300917	0.00125073	0.15075	0.991887	0.0012094	0.0257798	0.00100405	0.119583	0.786818	0.000972177	0.0304587	0.00116396	0.151783	0.998684	0.00111753	0.03	0.00134199	0.1524	1.00274	0.00120281	0.0322018	0.00113871	0.152767	1.00516	0.00114928	0.036422	0.0012115	0.1526	1.00406	0.00107936	0.0325688	0.00128658	0.149717	0.98509	0.0011019	0.0333945	0.00131395	0.154067
2310	YGR074W	0.12933	0.0223288	0.000971649	0.113833	0.00112543	0.0236986	0.00114697	0.11195	0.983458	0.00125668	0.0239041	0.00098571	0.115483	1.01449	0.00132437	0.025137	0.00123783	0.113133	0.993851	0.00122752	0.0239726	0.00102851	0.111883	0.98287	0.00118317	0.0223973	0.00105767	0.115517	1.01479	0.00124845	0.0221233	0.00112351	0.113017	0.992832	0.00101896	0.0241096	0.00109601	0.109	0.957543	0.0010232	0.0222603	0.00101386	0.115183	1.01186	0.00113181	0.0206164	0.00102382	0.113433
5020	YNL208W	0.19916	0.0218593	0.000822779	0.157133	0.00125668	0.0259296	0.00094067	0.158	1.00552	0.00120485	0.0244724	0.000866342	0.150533	0.957997	0.00116122	0.0229146	0.000942312	0.1588	1.01061	0.00130622	0.0242714	0.000840377	0.157383	1.00159	0.00148878	0.0221608	0.000879447	0.155183	0.98759	0.00127055	0.0246231	0.000931809	0.15925	1.01347	0.00129998	0.0278392	0.000928817	0.15445	0.982925	0.00124558	0.0229146	0.000856367	0.1604	1.02079	0.00125059	0.0226633	0.000862885	0.158383
4796	YMR313C	0.0573	0.00945483	0.000336167	0.0511333	0.0008295	0.00953271	0.000373839	0.0514	1.00522	0.000811832	0.00962617	0.000324266	0.0499	0.975881	0.000853394	0.0114019	0.000394837	0.0526	1.02868	0.000897898	0.00990654	0.00035983	0.05175	1.01206	0.000750764	0.00945483	0.000395072	0.05155	1.00815	0.000880989	0.010296	0.000353146	0.0519833	1.01662	0.000785925	0.0107321	0.000366223	0.0523667	1.02412	0.000815823	0.00968847	0.000363975	0.0525833	1.02836	0.00093654	0.00993769	0.000364111	0.05065
794	YDL080C	0.02997	0.00584565	0.000278846	0.02925	0.000676916	0.0054844	0.000322661	0.0274333	0.937891	0.000658686	0.00550082	0.000258421	0.0273833	0.936181	0.000593899	0.00584565	0.000279831	0.02765	0.945299	0.000681806	0.00527094	0.000267748	0.0287833	0.984044	0.000619865	0.00574713	0.000257487	0.0285	0.974359	0.000618329	0.00630542	0.000310051	0.02995	1.02393	0.000633701	0.00609195	0.000319297	0.02865	0.979487	0.000722807	0.00559934	0.00030592	0.0292333	0.999429	0.000763137	0.00522167	0.0002616	0.0289167
3247	YJL185C	0.06402	0.0102389	0.000457355	0.0560667	0.000883965	0.0127986	0.000607719	0.0586	1.04518	0.000904001	0.0112969	0.00052667	0.0553167	0.986623	0.000877909	0.0125597	0.000608706	0.0568	1.01308	0.000781943	0.012901	0.00060812	0.0572167	1.02051	0.000887017	0.0109215	0.00054071	0.05735	1.02289	0.000906936	0.012628	0.000577897	0.0586167	1.04548	0.000836026	0.0119113	0.000575826	0.0558	0.995243	0.000782595	0.0116041	0.000595121	0.0574333	1.02437	0.000990672	0.0112287	0.000516645	0.0585167
1967	YFR053C	0.16699	0.0169072	0.000589072	0.14185	0.00133515	0.0190103	0.000465311	0.140083	0.987543	0.00124792	0.0185567	0.000600015	0.142617	1.00541	0.00132693	0.0183093	0.000522151	0.141883	1.00023	0.00124435	0.0180206	0.000433498	0.142833	1.00693	0.0012113	0.0181856	0.000569133	0.1433	1.01022	0.00132986	0.0168247	0.000486403	0.142617	1.00541	0.00127107	0.018701	0.000494833	0.1441	1.01586	0.0013063	0.0190928	0.000449223	0.14305	1.00846	0.00134576	0.0194021	0.000509381	0.14325
3353	YJR071W	0.31217	0.0489344	0.00137776	0.207033	0.00114814	0.0422951	0.00129711	0.19105	0.9228	0.00114519	0.0471311	0.00153283	0.2012	0.971826	0.00118757	0.0612295	0.00163279	0.197883	0.955804	0.00103226	0.05	0.00135288	0.2082	1.00564	0.00116653	0.0506557	0.00148746	0.204717	0.988813	0.00112204	0.0461475	0.00150248	0.206967	0.999681	0.00128991	0.0529508	0.00158578	0.20695	0.999599	0.00112959	0.0447541	0.00149224	0.204683	0.988649	0.00125907	0.0514754	0.00149985	0.2018
4469	YMR002W	0.14987	0.0207051	0.000887123	0.117733	0.000951296	0.0244872	0.000908257	0.119	1.01076	0.000998247	0.0233333	0.000885538	0.11395	0.967868	0.00104503	0.0251923	0.00082543	0.114317	0.970985	0.000864374	0.0226923	0.000979504	0.115267	0.979054	0.000948671	0.0215385	0.000795767	0.112067	0.951874	0.000996007	0.0223077	0.000841651	0.11895	1.01034	0.00100212	0.0248718	0.000921546	0.117683	0.999575	0.00103227	0.0223718	0.000966903	0.117767	1.00029	0.00105571	0.0259615	0.000944441	0.1207
5626	YOR223W	0.08323	0.0161644	0.000589252	0.0756167	0.000880153	0.0155479	0.000657112	0.0717333	0.948644	0.000976988	0.0157534	0.000654521	0.0727333	0.961868	0.00101249	0.0184589	0.000696839	0.0712667	0.942473	0.00104489	0.0154795	0.000615863	0.0734	0.970685	0.000918371	0.0158562	0.000640952	0.07185	0.950187	0.000984207	0.017363	0.000664059	0.0745	0.985232	0.00093081	0.0169863	0.000717192	0.0724333	0.957901	0.000958686	0.015411	0.000655434	0.0717667	0.949085	0.00100046	0.0166438	0.000681428	0.0734833
95	YAR030C	0.1931	0.030177	0.00124566	0.1407	0.00106292	0.030708	0.00119565	0.141267	1.00403	0.00116006	0.0322124	0.00123552	0.138717	0.985906	0.00114499	0.0286726	0.00111016	0.111683	0.793767	0.00082285	0.0304425	0.00118804	0.133017	0.945394	0.000954323	0.0300885	0.00131982	0.140733	1.00023	0.00111017	0.0304425	0.00122773	0.12825	0.911514	0.00101217	0.0349558	0.00134605	0.141367	1.00474	0.00109217	0.0311504	0.00118912	0.140283	0.997036	0.00107033	0.0331858	0.00129769	0.139683
2948	YIL109C	0.06944	0.0103132	0.000274391	0.0647	0.000968381	0.0112311	0.000324691	0.06335	0.979134	0.000821126	0.0115011	0.000326291	0.0637167	0.984802	0.000888868	0.0123218	0.000390598	0.0645333	0.997423	0.00104107	0.0107559	0.000278926	0.0638	0.98609	0.000931291	0.0105292	0.000357275	0.06135	0.948223	0.00091335	0.0110151	0.000333727	0.0660167	1.02035	0.000920213	0.0115767	0.000302329	0.0645833	0.998196	0.000866104	0.0108639	0.000340371	0.0637667	0.985575	0.000948342	0.0112311	0.000311601	0.0640333
5574	YOR171C	0.08113	0.0105449	0.000311525	0.0636	0.000774674	0.0109776	0.000315864	0.0625667	0.983753	0.000846927	0.0113301	0.000340519	0.0636833	1.00131	0.000796883	0.0108013	0.000287409	0.0565667	0.889414	0.000669102	0.0106571	0.000370107	0.06275	0.986635	0.000858875	0.0115705	0.000372369	0.06325	0.994497	0.00100712	0.0107853	0.000330047	0.0641167	1.00812	0.000788718	0.011891	0.000369969	0.065	1.02201	0.000843769	0.011234	0.000328965	0.0629333	0.989517	0.00075481	0.0117949	0.000382053	0.0628833
3119	YJL059W	0.06171	0.0106618	0.000500534	0.05425	0.000799043	0.0109069	0.000485617	0.0540333	0.996006	0.000961862	0.0116667	0.00050752	0.0548667	1.01137	0.00080163	0.0114216	0.000482889	0.0541833	0.998771	0.000884278	0.0112745	0.000420147	0.05485	1.01106	0.000887988	0.0106863	0.000432397	0.0546833	1.00799	0.00080022	0.0115196	0.000494528	0.0548	1.01014	0.000878743	0.0110784	0.000469059	0.0558333	1.02919	0.000814195	0.0110294	0.000463829	0.05485	1.01106	0.000956518	0.0108824	0.000444697	0.0554167
3510	YKL061W	0.23006	0.039292	0.00159063	0.178183	0.00147364	0.0364602	0.00141495	0.179617	1.00805	0.00137592	0.0370796	0.00152065	0.17655	0.990835	0.0011869	0.0438938	0.00138435	0.164967	0.925829	0.00100813	0.0384071	0.00157498	0.180833	1.01487	0.00131905	0.0402655	0.00150841	0.181167	1.01675	0.00123333	0.0374336	0.00140688	0.179933	1.00982	0.00137655	0.0393805	0.0013401	0.17415	0.977366	0.00115917	0.0427434	0.00164853	0.175733	0.98625	0.00110659	0.0361947	0.00145842	0.17715
2399	YGR162W	0.07853	0.0102521	0.000309385	0.0735333	0.000950032	0.0116912	0.000343044	0.0701167	0.953537	0.00107935	0.0114391	0.00033042	0.07115	0.967589	0.00105396	0.011313	0.000304889	0.07165	0.974388	0.000984667	0.011187	0.000320907	0.0728167	0.990255	0.00113999	0.0110504	0.000302526	0.0726167	0.987535	0.000967173	0.0104412	0.000324897	0.07235	0.983908	0.000868626	0.0121324	0.000309113	0.0723833	0.984361	0.000879057	0.0108718	0.000326472	0.0718167	0.976655	0.00105002	0.0109979	0.000325809	0.0724333
1440	YDR462W	0.14267	0.0257823	0.00107903	0.120067	0.00108267	0.0255782	0.00111275	0.120217	1.00125	0.00121134	0.0248299	0.000923818	0.115183	0.959323	0.00108449	0.027415	0.00127615	0.1181	0.983617	0.00113109	0.0288435	0.00111698	0.121217	1.00958	0.0012876	0.0257143	0.00104924	0.119167	0.992504	0.00122086	0.0283673	0.00130758	0.118383	0.985974	0.00118336	0.0271429	0.00130193	0.11855	0.987365	0.00123176	0.0253061	0.00120232	0.120833	1.00638	0.00112619	0.025102	0.000904814	0.1197
3457	YKL011C	0.05549	0.0105382	0.000489103	0.0495	0.00069596	0.0105949	0.000512867	0.0488667	0.987206	0.000856398	0.00883853	0.000407255	0.0489	0.987879	0.000754847	0.0111048	0.000512963	0.0506333	1.02289	0.000715352	0.00968839	0.0004209	0.0484333	0.978451	0.000735295	0.00988669	0.000462277	0.0487833	0.985521	0.000824007	0.01	0.000489731	0.0489333	0.988552	0.000793042	0.0101133	0.000463621	0.0483833	0.97744	0.000794804	0.00949008	0.000409451	0.04795	0.968687	0.000791015	0.01	0.000421434	0.0477333
4132	YLR279W	0.2873	0.0524806	0.00129545	0.178367	0.000849787	0.0574419	0.00155463	0.175883	0.986074	0.0010512	0.0568217	0.00136998	0.168233	0.943185	0.000887261	0.0368217	0.000902178	0.108217	0.60671	0.000658615	0.0604651	0.00147325	0.157617	0.883667	0.000763818	0.0549612	0.0016577	0.176817	0.99131	0.000834003	0.0671318	0.00126366	0.14755	0.827227	0.000571129	0.0558915	0.00139763	0.1766	0.990093	0.000899034	0.0544186	0.00142235	0.17635	0.988692	0.000827727	0.0574419	0.00151063	0.16585
4197	YLR342W	0.05028	0.00668977	0.000201373	0.04535	0.000965425	0.00703625	0.000191277	0.0462833	1.02058	0.000785622	0.00684968	0.000178477	0.0449667	0.991548	0.000804206	0.0071322	0.000165393	0.0450333	0.993017	0.000717409	0.00702559	0.000198766	0.0459	1.01213	0.000869059	0.00675906	0.000173285	0.0452333	0.997427	0.000804925	0.00679638	0.000163736	0.0463167	1.02132	0.00070879	0.00679638	0.000176845	0.04545	1.00221	0.000889187	0.00739339	0.000185374	0.0474	1.0452	0.000845218	0.00720149	0.000185349	0.0465333
5488	YOR084W	0.04852	0.00894057	0.000438959	0.0450333	0.000808424	0.0108269	0.000500285	0.0452833	1.00555	0.00083331	0.0101292	0.000525502	0.0442333	0.982235	0.000777122	0.0103359	0.000438307	0.04035	0.896004	0.000749979	0.0107235	0.000451136	0.0430833	0.956699	0.000818665	0.00906977	0.000476288	0.0425667	0.945227	0.000815906	0.00971576	0.00049125	0.0440833	0.978904	0.000857223	0.00956072	0.000502737	0.04425	0.982606	0.000777105	0.0102067	0.000443522	0.0453667	1.0074	0.000683668	0.00966408	0.000418623	0.0433833
61	YAL054C	0.12707	0.0148247	0.000352329	0.0978333	0.00089416	0.0151332	0.000386575	0.0956167	0.977343	0.000970216	0.0153296	0.000373349	0.0979	1.00068	0.00112016	0.0156522	0.000376808	0.09705	0.991994	0.0010478	0.0149649	0.000341805	0.0976167	0.997786	0.00111016	0.01554	0.000384172	0.0983167	1.00494	0.00108856	0.0151613	0.000385223	0.0989333	1.01124	0.00103107	0.0149088	0.000386762	0.0981833	1.00358	0.00101461	0.0152174	0.000352398	0.0970833	0.992334	0.000974797	0.014979	0.000398128	0.0976333
822	YDL107W	0.07897	0.0131909	0.000537852	0.0675667	0.000894134	0.0124217	0.000525177	0.0688167	1.0185	0.000908871	0.0128205	0.00052672	0.068	1.00641	0.000873152	0.0145584	0.000481364	0.0609	0.901332	0.000837166	0.0131624	0.000550221	0.0665833	0.985445	0.000798333	0.0130484	0.000500403	0.0674833	0.998766	0.000959004	0.0129915	0.000537336	0.067	0.991613	0.000892732	0.0134188	0.000577416	0.0684667	1.01332	0.000909926	0.0139601	0.000545262	0.0667167	0.98742	0.00100347	0.0134473	0.000527631	0.0669167
5667	YOR265W	0.23577	0.0330189	0.00116319	0.165983	0.00113636	0.0343396	0.00129626	0.16425	0.989559	0.00115719	0.0353774	0.00128821	0.157967	0.951706	0.00112167	0.0307547	0.00109996	0.150033	0.903906	0.000997957	0.0333962	0.00142251	0.168367	1.01436	0.00109025	0.0354717	0.00143964	0.165517	0.997192	0.00113251	0.0313208	0.00118929	0.166217	1.00141	0.000990796	0.0331132	0.00141017	0.16705	1.00643	0.00119395	0.0361321	0.00123554	0.158767	0.956526	0.00105259	0.0329245	0.00146078	0.167417
3255	YJL193W	0.06234	0.0108209	0.000475921	0.0546333	0.000779728	0.0106716	0.00049148	0.0544667	0.996951	0.000732228	0.0108458	0.000428662	0.05335	0.976511	0.000884598	0.0104726	0.000437085	0.0527833	0.966138	0.000725296	0.0115672	0.000496693	0.0559333	1.0238	0.000846224	0.0106219	0.000454866	0.0552333	1.01098	0.000825438	0.0108209	0.000461097	0.0558333	1.02196	0.000919476	0.0109701	0.00048083	0.05335	0.976511	0.000872663	0.0108706	0.000494502	0.0551167	1.00885	0.000796869	0.0117662	0.000484441	0.0551833
2454	YGR217W	0.03623	0.00581167	0.000150321	0.0318333	0.000615112	0.00601275	0.000166472	0.0314833	0.989005	0.000667862	0.00602746	0.000165685	0.0309833	0.973298	0.000699857	0.00648357	0.000159232	0.0302333	0.949738	0.000615352	0.0061795	0.000178341	0.03235	1.01623	0.000704298	0.00598823	0.000155287	0.0315	0.98953	0.00065872	0.00603237	0.000148865	0.0315	0.98953	0.000602543	0.00625797	0.0001573	0.0309833	0.973298	0.000637109	0.00607651	0.000157109	0.03175	0.997383	0.000662956	0.00615988	0.000144484	0.0318
3844	YLL063C	0.05683	0.00972574	0.000489573	0.0519	0.000913762	0.0105907	0.000460989	0.05265	1.01445	0.000904745	0.0104219	0.000419566	0.05165	0.995183	0.000775323	0.0116245	0.000451549	0.0537833	1.03629	0.000886633	0.0103376	0.000435166	0.0521167	1.00418	0.000942417	0.0109072	0.000460077	0.0515167	0.992615	0.000958294	0.0109494	0.000391429	0.05195	1.00096	0.000875439	0.0101055	0.00037435	0.0513667	0.989724	0.000851253	0.0107595	0.000372166	0.0522667	1.00707	0.000913296	0.010654	0.000436078	0.0522167
2488	YGR251W	0.15085	0.0227041	0.000809538	0.117183	0.00104423	0.0227041	0.000741023	0.112833	0.962879	0.0010909	0.0231633	0.00081622	0.115233	0.983359	0.00103039	0.0243878	0.000842354	0.0963833	0.822502	0.000876733	0.0232143	0.000726545	0.113583	0.969279	0.00100712	0.0252041	0.000753269	0.1153	0.983931	0.00106484	0.0231122	0.000835627	0.115633	0.986773	0.000995341	0.0230102	0.000860802	0.113617	0.969569	0.00112481	0.0242347	0.000881774	0.116583	0.99488	0.00104902	0.0232143	0.000908478	0.115433
2110	YGL139W	0.07331	0.0105736	0.000295094	0.06065	0.000918055	0.0109726	0.000346757	0.0606833	1.00055	0.000925496	0.0119701	0.000369351	0.06025	0.993405	0.000792275	0.0130798	0.000331554	0.0620667	1.02336	0.000860439	0.0115212	0.000308055	0.0616167	1.01594	0.000790154	0.011409	0.000325216	0.0622167	1.02583	0.000839409	0.0113716	0.000332407	0.0610167	1.00605	0.00090781	0.0126933	0.00033102	0.0626333	1.0327	0.000898485	0.0119202	0.000313263	0.0620167	1.02253	0.000736633	0.0119077	0.000330058	0.0614667
4255	YLR399C	0.05253	0.00833819	0.000329303	0.04725	0.000840529	0.00924198	0.000352909	0.0466667	0.987655	0.000738825	0.00864431	0.000318032	0.04695	0.993651	0.000662391	0.0102041	0.00040217	0.0465333	0.984832	0.000798441	0.0085277	0.000318114	0.0456667	0.966491	0.000813325	0.00841108	0.000302376	0.0473333	1.00176	0.000837024	0.00915452	0.000323323	0.0488167	1.03316	0.000760859	0.0103061	0.00032344	0.0473333	1.00176	0.000713852	0.00899417	0.000314467	0.0468833	0.992239	0.000769879	0.00832362	0.000328125	0.0473333
4395	YML067C	0.14092	0.0200568	0.000650357	0.121817	0.00108298	0.0201989	0.000664231	0.120067	0.985634	0.00115364	0.0185795	0.000567312	0.107633	0.883563	0.000961862	0.0214205	0.000678369	0.1191	0.977696	0.00121292	0.0208523	0.000712472	0.119667	0.982351	0.0011129	0.0205398	0.000682526	0.12045	0.988778	0.00111413	0.0221307	0.000670893	0.121833	1.00013	0.00120638	0.0215909	0.0006656	0.119167	0.978246	0.00121737	0.0218182	0.000669154	0.116717	0.958134	0.00107387	0.0210227	0.000637802	0.118917
2489	YGR252W	0.05866	0.00906606	0.000414139	0.05245	0.000903918	0.00972665	0.000379274	0.0533167	1.01652	0.000723512	0.0104328	0.000453438	0.0531	1.01239	0.000920868	0.0098861	0.000513697	0.0507833	0.968223	0.000814528	0.01	0.000407587	0.05405	1.03051	0.000927075	0.00977221	0.000414541	0.0526167	1.00318	0.000857183	0.0101367	0.000494964	0.05355	1.02097	0.000868157	0.0100683	0.000386636	0.0523	0.99714	0.000928152	0.0101595	0.000423543	0.0529333	1.00921	0.00081823	0.00990888	0.000396365	0.0528
661	YCR050C	0.2687	0.047549	0.00141008	0.17815	0.00107662	0.0466667	0.00142905	0.177767	0.99785	0.00109498	0.045098	0.00169222	0.167333	0.939282	0.00107665	0.0377451	0.00118319	0.137	0.769015	0.000945463	0.0430392	0.00167413	0.177117	0.994202	0.00108579	0.0468627	0.00149911	0.17835	1.00112	0.0011181	0.0464706	0.00153812	0.179683	1.00861	0.00103469	0.0487255	0.00170639	0.17565	0.985967	0.00102925	0.0435294	0.00155524	0.177633	0.997098	0.00119165	0.0529412	0.00166887	0.1793
5888	YPL088W	0.08168	0.0127193	0.00052565	0.0680167	0.000961424	0.0123099	0.00054025	0.0680833	1.00098	0.000908272	0.0140936	0.000553151	0.0688167	1.01176	0.000987197	0.0139474	0.000500975	0.0702	1.0321	0.000802901	0.0133041	0.00048057	0.06965	1.02401	0.000777076	0.0134211	0.00045391	0.0672833	0.989217	0.000924748	0.0138596	0.000527712	0.06835	1.0049	0.000934456	0.013538	0.000521117	0.07065	1.03872	0.000947228	0.0130702	0.000517421	0.0687167	1.01029	0.00092174	0.0140058	0.000554592	0.0700333
2697	YHR094C	0.19765	0.0184737	0.000427115	0.142233	0.00109343	0.0204035	0.000452949	0.141383	0.994024	0.00117123	0.0190175	0.000439625	0.14275	1.00363	0.00114388	0.0193333	0.000503715	0.142917	1.00481	0.00126058	0.019	0.000447649	0.144217	1.01395	0.00109167	0.0185789	0.000429051	0.141667	0.996021	0.0010157	0.0182105	0.000411633	0.141533	0.995078	0.00111332	0.0189825	0.000367797	0.137483	0.966604	0.00103244	0.0190351	0.000391772	0.1402	0.985707	0.00101354	0.0231228	0.000480355	0.145033
5502	YOR099W	0.16004	0.0210178	0.000617519	0.131367	0.00131278	0.0208142	0.000628925	0.130383	0.99251	0.00120998	0.0200509	0.000498757	0.126617	0.963842	0.00115794	0.0221628	0.000565795	0.133583	1.01687	0.00121221	0.0215267	0.000628967	0.13345	1.01586	0.0012438	0.0212723	0.000519823	0.1317	1.00253	0.00113333	0.0227481	0.000676923	0.13255	1.00901	0.00117567	0.0222646	0.00066566	0.1321	1.00558	0.00122205	0.0213232	0.000591466	0.132217	1.00647	0.00107429	0.0232316	0.000567381	0.1328
2572	YHL034C	0.20328	0.0229252	0.000747409	0.17185	0.00134552	0.0233673	0.00075688	0.164217	0.955583	0.00137666	0.0220748	0.000592091	0.173817	1.01145	0.00137642	0.027551	0.000762853	0.157033	0.913779	0.00105795	0.0227891	0.000747219	0.168917	0.982933	0.00131967	0.0247619	0.000744973	0.1721	1.00145	0.00151058	0.0212245	0.000673471	0.17205	1.00116	0.00155792	0.0232313	0.000763711	0.168	0.977597	0.00122815	0.0234354	0.000712272	0.171383	0.997283	0.00142294	0.022551	0.000728267	0.172467
1773	YER135C	0.18749	0.0276154	0.00113716	0.152833	0.00123057	0.0316923	0.00121511	0.153017	1.0012	0.00118605	0.0285385	0.00116444	0.15375	1.006	0.00121291	0.0347692	0.00117571	0.15145	0.990951	0.00114865	0.0284615	0.0012162	0.151333	0.990185	0.00125892	0.0279231	0.00126083	0.149033	0.975136	0.00124538	0.0276923	0.00101309	0.150617	0.985501	0.0011901	0.0310769	0.00114681	0.148067	0.968816	0.00114916	0.0286154	0.00108268	0.152183	0.995747	0.00123934	0.033	0.0013516	0.153183
2114	YGL143C	0.0739	0.0112349	0.000438222	0.0607167	0.00074313	0.0117191	0.000423223	0.0608667	1.00247	0.000860228	0.0118402	0.000471589	0.0596833	0.98298	0.000791316	0.0136077	0.000487659	0.0596833	0.98298	0.00076842	0.0111864	0.000417618	0.0596	0.981608	0.000823754	0.0115012	0.000443453	0.0612333	1.00851	0.000864874	0.011477	0.000441079	0.0611833	1.00768	0.000842523	0.011937	0.000380872	0.0608167	1.00165	0.000914219	0.0116949	0.000445713	0.0615333	1.01345	0.000875965	0.0114044	0.000452691	0.0610833
3361	YJR079W	0.17564	0.037156	0.00155274	0.139633	0.00110615	0.0365138	0.00136813	0.136817	0.979833	0.00116371	0.0366972	0.00127062	0.136133	0.974934	0.00119751	0.0394495	0.00142663	0.137333	0.983528	0.00103914	0.0342202	0.00136734	0.137883	0.987467	0.00104726	0.0357798	0.00154233	0.13755	0.985082	0.00103188	0.0348624	0.00143563	0.137183	0.982454	0.00123865	0.0381651	0.00164587	0.1346	0.963956	0.00114059	0.0363303	0.00154467	0.1372	0.982576	0.00111312	0.0375229	0.00160024	0.136417
3438	YJR155W	0.04586	0.00763889	0.000417942	0.04235	0.000763759	0.00861111	0.000455894	0.0423833	1.00079	0.000710771	0.00798611	0.000382601	0.04305	1.01653	0.000736541	0.00857639	0.00045312	0.0426833	1.00787	0.00077547	0.00788194	0.000440455	0.04185	0.988194	0.00083868	0.00784722	0.000410878	0.0428	1.01063	0.000677128	0.00805556	0.000462325	0.0420833	0.993702	0.000789767	0.00722222	0.000383179	0.0411667	0.972059	0.00065829	0.00822917	0.000439896	0.0412167	0.97324	0.000790298	0.00777778	0.00043275	0.0429
117	YBL006C	0.14743	0.0289444	0.000963166	0.114683	0.00103222	0.0288333	0.000977446	0.112933	0.984741	0.00105434	0.0286667	0.000961285	0.1097	0.95655	0.000906087	0.0407778	0.00152493	0.11355	0.990121	0.00104855	0.0302222	0.00106569	0.114217	0.995937	0.001191	0.0288889	0.000890825	0.115233	1.0048	0.00106128	0.0322778	0.00106974	0.115433	1.00654	0.000925963	0.0275556	0.000908051	0.11205	0.977041	0.000996216	0.0295556	0.00109645	0.112	0.976605	0.00101346	0.0301111	0.00103224	0.114183
729	YDL016C	0.25684	0.0517	0.00155211	0.184117	0.00105335	0.0519	0.00199834	0.181933	0.988138	0.0010636	0.0521	0.00177442	0.1851	1.00534	0.000994783	0.0583	0.00118707	0.155883	0.846652	0.000647855	0.0513	0.00158206	0.1791	0.972751	0.00108541	0.0538	0.00175409	0.184467	1.0019	0.00110827	0.0544	0.00177456	0.18555	1.00778	0.000993139	0.0501	0.0017466	0.176167	0.956821	0.000870714	0.0548	0.00165657	0.184217	1.00054	0.000994964	0.0548	0.00161288	0.181067
1623	YER009W	0.17789	0.01816	0.000927394	0.140767	0.00105011	0.01984	0.000896059	0.135967	0.965901	0.00100028	0.02112	0.00103182	0.142917	1.01527	0.00133271	0.02032	0.000917234	0.1406	0.998814	0.00130719	0.02088	0.000884433	0.14245	1.01196	0.00112668	0.02048	0.00103055	0.143883	1.02214	0.00116953	0.02016	0.00101882	0.139667	0.992186	0.00140308	0.02192	0.000973863	0.134417	0.95489	0.00101803	0.01976	0.00101223	0.1382	0.981764	0.00118246	0.01968	0.000843042	0.142083
3652	YKL202W	0.03447	0.0105699	0.000587106	0.0323	0.0006924	0.0109845	0.000540262	0.0314833	0.974715	0.000643659	0.0106736	0.00056281	0.0317667	0.983489	0.000671639	0.0110363	0.000664719	0.0322333	0.997935	0.000665875	0.011399	0.000582798	0.0329167	1.01909	0.000664237	0.0116062	0.000628565	0.0322333	0.997935	0.000711554	0.0109845	0.000579405	0.0316833	0.980907	0.000659578	0.0115544	0.00054317	0.0321	0.993808	0.000677019	0.0108808	0.000546413	0.0318833	0.987099	0.000658787	0.0114508	0.000598084	0.0308
3450	YKL005C	0.04181	0.00786195	0.000333278	0.0415	0.000756078	0.00715488	0.000401244	0.0397167	0.957029	0.000860747	0.00794613	0.000355141	0.0412	0.992771	0.000825458	0.00821549	0.000342034	0.0404167	0.973896	0.000735894	0.0073569	0.000325019	0.0406667	0.97992	0.000721356	0.00728956	0.000370269	0.03985	0.960241	0.000797523	0.00727273	0.000312523	0.0402333	0.969477	0.000765584	0.00794613	0.000341865	0.0401833	0.968272	0.000624892	0.00767677	0.000342068	0.0401833	0.968272	0.000804529	0.00819865	0.00033293	0.0402667
573	YCL036W	0.04531	0.00826855	0.000322105	0.04175	0.000819011	0.00941696	0.000377781	0.04165	0.997605	0.000735941	0.00871025	0.000403228	0.0411667	0.986029	0.000793392	0.0109541	0.000363995	0.0426833	1.02235	0.000763313	0.00911661	0.000400426	0.0430667	1.03154	0.000853361	0.00840989	0.000365845	0.0429	1.02754	0.000750479	0.00865724	0.000357372	0.0418167	1.0016	0.000768199	0.00931095	0.000362991	0.0432667	1.03633	0.000825404	0.00818021	0.000336397	0.0411167	0.984831	0.000816127	0.00918728	0.000335776	0.0425167
5200	YNR046W	0.16402	0.029037	0.00133712	0.140767	0.00139992	0.0308889	0.00129187	0.138217	0.981885	0.0013613	0.028963	0.00134303	0.139333	0.989813	0.00132045	0.0319259	0.00138247	0.139267	0.989344	0.00134876	0.0295556	0.00122715	0.13815	0.981409	0.00124212	0.0281481	0.00131313	0.139283	0.989458	0.0015221	0.0282963	0.00128894	0.136767	0.971584	0.00129462	0.0265185	0.001198	0.132783	0.943282	0.00131552	0.0291852	0.00135847	0.138483	0.983775	0.00117727	0.0326667	0.00124796	0.1347
2728	YHR125W	0.25393	0.0450495	0.00150597	0.175933	0.00102523	0.0431683	0.0015527	0.174367	0.991099	0.00100272	0.040099	0.00142405	0.170567	0.9695	0.0011004	0.0523762	0.00149209	0.172033	0.977832	0.00108232	0.0506931	0.00144431	0.178367	1.01383	0.0010618	0.0443564	0.00156528	0.17455	0.992139	0.00112148	0.0452475	0.00138039	0.15825	0.89949	0.000821775	0.0426733	0.00147456	0.168067	0.95529	0.00099987	0.0455446	0.0015939	0.178717	1.01582	0.00115853	0.0460396	0.00126009	0.162383
3676	YKR001C	0.10871	0.0150284	0.000405407	0.0952833	0.000942477	0.0158807	0.000395745	0.09305	0.976561	0.00106794	0.0152557	0.00038958	0.0943333	0.99003	0.00112051	0.0174574	0.000454765	0.0944167	0.990905	0.00112187	0.0150426	0.000422278	0.0942833	0.989505	0.00118091	0.0162642	0.000449794	0.0957167	1.00455	0.000989479	0.0146591	0.000435613	0.0937333	0.983733	0.0011978	0.015483	0.000387397	0.0941667	0.988281	0.00101416	0.0161222	0.000383592	0.0935	0.981284	0.00101108	0.0159233	0.000417966	0.0954
1475	YDR498C	0.06413	0.0108355	0.000483972	0.05705	0.000886314	0.0113577	0.000502308	0.0577833	1.01285	0.00084513	0.0113316	0.000503476	0.0555333	0.973415	0.000868556	0.0108877	0.000484948	0.0568	0.995618	0.000840969	0.0115405	0.000513001	0.0574667	1.0073	0.000850953	0.0117493	0.000481269	0.0579667	1.01607	0.000866498	0.0101567	0.000447408	0.0557667	0.977506	0.000825232	0.011906	0.000533134	0.0571667	1.00205	0.00085362	0.0115144	0.00050192	0.0571333	1.00146	0.000912228	0.0104961	0.000461316	0.0555333
2150	YGL179C	0.04217	0.00755357	0.000313308	0.03715	0.000663776	0.00796429	0.00038299	0.0377833	1.01705	0.000732683	0.00778571	0.000326195	0.0377833	1.01705	0.000748375	0.00730357	0.000342328	0.0362667	0.976223	0.000786439	0.00792857	0.000349127	0.0384333	1.03454	0.000719712	0.00794643	0.000320007	0.0377167	1.01525	0.000631102	0.007875	0.000326768	0.0381	1.02557	0.000766324	0.00817857	0.000350856	0.0375833	1.01166	0.000696317	0.00833929	0.000295347	0.03775	1.01615	0.000703605	0.007625	0.000350555	0.0369667
5541	YOR138C	0.06536	0.0105961	0.000375374	0.0577	0.000935451	0.0112072	0.000416897	0.0558	0.967071	0.000935361	0.0123547	0.000391566	0.0578167	1.00202	0.000874998	0.0128316	0.000435202	0.0599833	1.03957	0.000859904	0.0109985	0.000389527	0.0575167	0.996823	0.000816627	0.0112221	0.000376315	0.0587667	1.01849	0.000875298	0.0122355	0.000371368	0.0579833	1.00491	0.000970695	0.0124441	0.000395069	0.0573833	0.994511	0.000859495	0.0120268	0.000375591	0.0571333	0.990179	0.000857126	0.0119225	0.000372407	0.0588
5323	YOL087C	0.0241	0.00450717	0.000201356	0.0246167	0.000676699	0.00396057	0.000188202	0.02205	0.895733	0.000649341	0.00464158	0.000207339	0.0230167	0.935003	0.00059649	0.00471326	0.00018085	0.0238	0.966823	0.000637103	0.00422939	0.000194158	0.0231667	0.941097	0.000561644	0.00448029	0.000194546	0.02365	0.96073	0.00057224	0.00425627	0.000190879	0.02265	0.920107	0.000506225	0.00463262	0.000190312	0.0234	0.950574	0.000523198	0.00464158	0.000171913	0.0235	0.954636	0.000557592	0.00415771	0.000184393	0.0239
3708	YKR033C	0.28752	0.042766	0.0013343	0.191533	0.00109406	0.0430496	0.00123357	0.190767	0.996001	0.00106085	0.0455319	0.0012742	0.192167	1.00331	0.00124568	0.0710638	0.000865491	0.137417	0.717459	0.000626921	0.0421986	0.00126285	0.189	0.986775	0.00135603	0.0439007	0.00133906	0.190633	0.995301	0.00109305	0.0448227	0.00145368	0.191083	0.997651	0.00123926	0.0437589	0.00130945	0.184967	0.965719	0.00103887	0.0430496	0.00136773	0.1854	0.967979	0.00118232	0.0502837	0.00162445	0.189933
5948	YPL147W	0.02231	0.00405747	0.000220569	0.02295	0.000539696	0.00412644	0.000221569	0.0213333	0.929556	0.000655486	0.00401149	0.000211229	0.0215333	0.93827	0.000544831	0.0047931	0.000207078	0.0222167	0.968048	0.000584665	0.00382759	0.000203797	0.0216333	0.942627	0.000557836	0.00416092	0.000230915	0.02175	0.947712	0.000659097	0.00414943	0.000214018	0.0210667	0.917939	0.000601611	0.00409195	0.000218028	0.02155	0.938998	0.000614538	0.00444828	0.000214496	0.0225333	0.981843	0.000592095	0.00368966	0.000192392	0.0213167
5389	YOL154W	0.30296	0.0409639	0.00111391	0.2375	0.00140297	0.0418474	0.00100221	0.235217	0.990387	0.00150683	0.0424498	0.00101051	0.2335	0.983158	0.0015331	0.0373494	0.0010679	0.237167	0.998598	0.00143454	0.0387952	0.00104409	0.237683	1.00077	0.00146298	0.0382731	0.000967581	0.238667	1.00491	0.00148378	0.0373494	0.000952229	0.235367	0.991019	0.00161784	0.043494	0.00113449	0.235583	0.991928	0.00154229	0.039759	0.00119585	0.236633	0.996349	0.00150652	0.0459839	0.00131622	0.234167
3969	YLR120C	0.10409	0.0159051	0.000441581	0.0886667	0.000977881	0.0162214	0.000429629	0.0880167	0.992669	0.000987886	0.0163269	0.000440094	0.0842833	0.950563	0.00100511	0.0166257	0.000466596	0.0881667	0.994361	0.00102112	0.0163445	0.000476011	0.08695	0.980639	0.00102211	0.0153779	0.000421124	0.0858	0.967669	0.000967239	0.0157821	0.000449085	0.08855	0.998684	0.000984425	0.0179965	0.000488828	0.0893667	1.00789	0.00104696	0.0168014	0.000460409	0.0883667	0.996617	0.000970603	0.0157821	0.000429721	0.08555
4221	YLR365W	0.16251	0.0320909	0.00145456	0.130633	0.00126672	0.0310909	0.00147599	0.130883	1.00191	0.00116185	0.0314545	0.00143098	0.13055	0.999365	0.00118087	0.035	0.00127488	0.125967	0.964282	0.00113538	0.0293636	0.00126479	0.118233	0.905078	0.00101425	0.0339091	0.00124462	0.1323	1.01276	0.00113178	0.032	0.00132741	0.13075	1.0009	0.00120917	0.0341818	0.00146993	0.130117	0.99605	0.00129908	0.0295455	0.00143659	0.132017	1.01059	0.00107092	0.034	0.00115877	0.129833
1653	YER037W	0.10518	0.0166044	0.000541485	0.0957333	0.000946158	0.0154206	0.000684188	0.0949833	0.992166	0.00122341	0.0161682	0.000687538	0.0956333	0.998955	0.000987623	0.0161682	0.000697546	0.0938833	0.980675	0.00113734	0.0170093	0.000648593	0.0936167	0.977891	0.00103342	0.0151402	0.000602038	0.0922667	0.963789	0.00106647	0.0161371	0.000733101	0.09485	0.990773	0.000948185	0.0165421	0.000681752	0.0962167	1.00505	0.0012812	0.016324	0.000597249	0.0946667	0.988859	0.00124488	0.0164174	0.000593482	0.0969833
5562	YOR159C	0.19751	0.0296809	0.00125587	0.153633	0.0011043	0.0278723	0.00101694	0.146567	0.954007	0.00122325	0.0290426	0.00123324	0.153217	0.997292	0.00127085	0.0270213	0.0012478	0.149267	0.971582	0.00113541	0.027766	0.00138362	0.15225	0.990998	0.00121548	0.0290426	0.00138328	0.152133	0.990236	0.00111952	0.0281915	0.00129284	0.150017	0.976463	0.00111429	0.0294681	0.00125182	0.14465	0.941529	0.00104954	0.0292553	0.00139591	0.15135	0.98514	0.00126916	0.027766	0.00127956	0.148717
4057	YLR206W	0.05437	0.0100816	0.000381763	0.0495	0.000755328	0.0106688	0.000401211	0.04965	1.00303	0.000844203	0.00978793	0.000370663	0.0490167	0.990236	0.00074345	0.0118597	0.000437121	0.0504333	1.01885	0.000862577	0.00967374	0.000365689	0.0484333	0.978451	0.000830504	0.0100979	0.00038482	0.0502333	1.01481	0.000864022	0.00949429	0.000369475	0.0503167	1.0165	0.00080022	0.0106852	0.000375304	0.0515833	1.04209	0.00086381	0.0106525	0.000421047	0.051	1.0303	0.00085974	0.00988581	0.000399448	0.0499167
1727	YER092W	0.22434	0.03368	0.00110382	0.158117	0.00124617	0.03328	0.00113546	0.161133	1.01907	0.00106311	0.03408	0.00122881	0.158067	0.999684	0.00113526	0.03648	0.00113316	0.150667	0.952883	0.00101709	0.03416	0.00104023	0.158983	1.00548	0.00121513	0.03536	0.00107314	0.1578	0.997995	0.00111795	0.03232	0.00100228	0.141567	0.895331	0.000872444	0.03704	0.001229	0.157417	0.995573	0.000911698	0.03624	0.00126461	0.153267	0.969327	0.00114501	0.03336	0.00119342	0.160467
4097	YLR246W	0.0301	0.00593315	0.000329702	0.0300333	0.000578292	0.00601671	0.000355279	0.0294167	0.979469	0.000701992	0.005961	0.000305693	0.0279	0.928969	0.000541669	0.00607242	0.000314274	0.0275333	0.916759	0.000623796	0.0062117	0.000320448	0.0282667	0.941179	0.000627167	0.00640669	0.000324486	0.0281333	0.936737	0.000649526	0.00604457	0.000347016	0.0281333	0.936737	0.000664623	0.00598886	0.00031677	0.0275333	0.916759	0.000731686	0.00604457	0.000333047	0.0281333	0.936737	0.000669297	0.00629526	0.000368191	0.0291667
3651	YKL201C	0.01117	0.00214771	0.000111442	0.01115	0.000390264	0.00189304	0.000111045	0.0106167	0.95217	0.000348005	0.00192699	0.000114949	0.0107333	0.962628	0.000425443	0.00191002	0.000103874	0.00961667	0.862482	0.000352214	0.00185059	0.000103878	0.0100833	0.904332	0.000369892	0.00195246	0.00011081	0.01085	0.973094	0.000438031	0.00196095	0.000118004	0.0107	0.959641	0.000397092	0.00214771	0.000128595	0.0111333	0.998502	0.000449139	0.00222411	0.000110995	0.0109333	0.980565	0.000403563	0.00202037	0.000112312	0.0118667
1136	YDR164C	0.06298	0.00921271	0.00034574	0.0551333	0.000858315	0.00911602	0.000316921	0.0556333	1.00907	0.000930287	0.00936464	0.000304121	0.0546	0.990327	0.000880946	0.00944751	0.000341015	0.0507833	0.9211	0.000722713	0.00957182	0.00032376	0.0571167	1.03597	0.000894906	0.00926796	0.000315872	0.05605	1.01663	0.000911785	0.00893646	0.000336843	0.05615	1.01844	0.000937846	0.00980663	0.000340889	0.0557167	1.01058	0.000802893	0.00935083	0.000272579	0.05465	0.991234	0.000861484	0.00910221	0.000326657	0.05375
3976	YLR127C	0.03581	0.00631887	0.000248335	0.0335	0.000657859	0.00650645	0.000231066	0.0341833	1.0204	0.000667268	0.00699883	0.000249777	0.03465	1.03433	0.000715159	0.00756155	0.00024917	0.0348833	1.04129	0.000597705	0.00667057	0.000282567	0.0338167	1.00945	0.000735478	0.00637749	0.000264959	0.03445	1.02836	0.000713874	0.00609613	0.000240944	0.0324	0.967164	0.000656488	0.00716295	0.00030371	0.0343833	1.02637	0.000760248	0.00652989	0.000259577	0.0340833	1.01741	0.000700375	0.00669402	0.000236417	0.0341667
3372	YJR091C	0.0269	0.00464711	0.000208369	0.0262333	0.000702091	0.00482126	0.000194921	0.0254833	0.97141	0.00051741	0.0047846	0.00021498	0.0252	0.960611	0.000634517	0.00494959	0.000186093	0.0252333	0.961881	0.000585617	0.00454629	0.00017514	0.0264	1.00635	0.000547446	0.00421632	0.000188837	0.02545	0.970141	0.000579699	0.00462878	0.000192601	0.0252833	0.963786	0.000665805	0.00525206	0.000191028	0.0265833	1.01334	0.000553447	0.00450046	0.000196444	0.0249667	0.951718	0.000598048	0.00466544	0.000213185	0.0257667
[truncated: 5,043 more rows]
[truncated: 162 more columns]

## Sheet: Gene ref-name corr
Gene ref	Gene name
0	YAL001C
1	YAL002W
2	YAL003W
5	YAL007C
6	YAL008W
7	YAL009W
8	YAL010C
9	YAL011W
10	YAL012W
11	YAL013W
12	YAL014C
13	YAL015C
15	YAL016W
16	YAL017W
17	YAL018C
20	YAL020C
21	YAL021C
22	YAL022C
23	YAL023C
24	YAL024C
25	YAL025C
28	YAL027W
29	YAL028W
30	YAL029C
31	YAL030W
32	YAL031C
34	YAL032C
35	YAL033W
39	YAL035W
40	YAL036C
43	YAL037W
44	YAL038W
45	YAL039C
[truncated: 5,767 more rows]
